# Supplementary material for: Integrated Analysis of Proteomic Marker Databases and Studies Associated with Aging Processes and Age-Dependent Conditions: Optimization Proposals for Biomedical Research
Source: Proteomes. 2025 Nov 6;13(4):57. doi: 10.3390/proteomes13040057 (PMC12641871; doi:10.3390/proteomes13040057)
Supplement: Supplementary file 1 [file proteomes-13-00057-s001.zip › upset_analysis_results_DB.xlsx]

## Sheet: Protein_combination
№	HALL	AgeAnnoMO	AgeFactDB	AgeAnnoMO, HALL	AgingBank	jMorp	AgingAtlas	AgeFactDB, HAGR	AgeFactDB, HALL	AgeFactDB, AgingAtlas, HAGR	AgeFactDB, HAGR, HALL	HALL, jMorp	AgingAtlas, HALL	AgeAnnoMO, jMorp	AgeAnnoMO, HALL, jMorp	AgeAnnoMO, AgeFactDB	AgingBank, HALL	AgeAnnoMO, AgingAtlas, HALL	AgeAnnoMO, AgingAtlas	AgeFactDB, AgingAtlas, HAGR, HALL	AgeAnnoMO, AgeFactDB, HAGR	AgeAnnoMO, AgeFactDB, HALL	AgeFactDB, AgingBank, HAGR	AgeAnnoMO, AgeFactDB, AgingAtlas, HAGR	AgeFactDB, AgingAtlas, AgingBank, HAGR	AgeAnnoMO, AgeFactDB, AgingAtlas, HAGR, HALL	AgeFactDB, AgingAtlas	AgingAtlas, HAGR	AgeAnnoMO, AgeFactDB, HAGR, HALL	AgeAnnoMO, AgingBank	HAGR	AgeFactDB, AgingAtlas, HALL	AgeFactDB, AgingAtlas, AgingBank, HAGR, HALL	AgeFactDB, AgingBank	AgeFactDB, jMorp	AgingAtlas, AgingBank	HAGR, HALL	AgeAnnoMO, AgeFactDB, jMorp	AgeAnnoMO, AgingBank, HALL	AgeFactDB, AgingAtlas, AgingBank	AgingAtlas, HAGR, HALL	AgeAnnoMO, AgeFactDB, AgingAtlas, HALL	AgeAnnoMO, AgeFactDB, AgingBank, HAGR	AgeFactDB, AgingBank, HAGR, HALL	AgeAnnoMO, AgeFactDB, AgingAtlas, AgingBank, HAGR, HALL	AgeAnnoMO, AgeFactDB, AgingAtlas, HAGR, HALL, jMorp	AgeAnnoMO, HAGR	AgeAnnoMO, AgeFactDB, AgingBank	AgeAnnoMO, AgingAtlas, AgingBank
1	A2ML1	AACS	ABAT	ACE2	AA-NAT	ABCA12	AARS1	AGPAT2	ADH5	ADCY5	ABL1	APOA2	AKT2	AFM	A1BG	AASS	ABI3BP	ADH1B	AREG	CDC42	APEX1	CNDP2	E2F1	BDNF	AKT1	CAT	ADCY1	CTF1	CEBPB	CD36	BMAL1	MVK	HSPA1A	ADARB1	DYNC2H1	ADCY2	ATP5PO	APOD	CHIT1	CTGF	HTRA2	CYCS	GHR	HMGB1	EGF	CLU	DGAT1	ALDH2	ADIPOQ
2	A4GNT	AAK1	ABCC5	ACP5	ABCC4	ABCA13	ADCY3	AGTR1	AK2	AR	AIFM1	APOA4	BCL10	AHSG	AMBP	ADA	ADA2	BCL2A1	BIRC3	CISD2	HDAC1	GAPDH	GHRHR	C1QA	CDKN2A	GSTP1	ARNTL	FGF21	GRB2	CDK6	EPS8L2	RPS6KB1	IGF1	SIRT6	PLEKHH2	MAP3K7	CCN2	FN1	LYN	RHEB	NUDT1	PRKACA	LMNA	LEPR	EGFR	EFEMP1
3	AAGAB	ABCA6	ACAT1	ACTN4	ABCC8	AGT	ADCY4	APTX	AKT3	ATF2	APP	APOB	BCL2L1	APOM	APOA1	ARPC2	ASAH1	CCL13	CALR	DLL3	IL2	LRIG3	KL	EMD	FOXO1	HMGB2	ATP5O	IFNB1	HIF1A	GDF15	H2AX	SIRT2	IGF1R	TERC	SNX2	TNFSF11
4	ABHD14A	ABCA8	ACER3	ADAMTS4	ABI3	AHNAK	ADCY6	BAK1	ARRB1	ATM	ARHGAP1	APOF	BIRC2	C4A	APOC2	CCNB1	BMPR2	CCL20	CCL26	ERCC1	IL2RG	MAPK1	PSEN1	ESR1	FOXO3	IGFBP2	DLAT	IKBKB	JUN	IGFBP4	TRAP1	UBB	PARP1
5	ABHD14B	ABCE1	ACHE	ADGRG5	ACE	AKAP9	ADCY7	BSCL2	ASF1A	ATR	CCNA2	C4BPA	BMP6	C4B	APOL1	DMD	CNTN5	CD14	CCL3	ERCC4	NCOR1	MSN	RB1	FAS	HRAS	INSR	EPS8	MIF	PCNA	MCL1	TRPV1
6	ABO	ABL2	ACO2	AGR2	ACSS3	ALB	ADCY8	BUB1B	ATG7	BAX	CDKN2B	C4BPB	CCL1	C8B	AZGP1	EIF3A	DUSP6	CD40LG	CCL7	FLT1	PDPK1	PARK7	SIRT1	FEN1	HSF1	MAPT	H2AFX	MT1E	PTGS2	NDRG1	UBA52
7	ABRAXAS1	ABTB2	ACOX3	AK1	ADAMTS7	ALMS1	ADCY9	BUB3	BECN1	BCL2	CREBBP	C8G	CCL19	CD5L	C1R	EIF3F	GLB1	CD9	CD55	GSR	PML	PDE4D	SIRT3	FGFR1	HSPA1B	NRG1	PRKAA2	NFE2L1	SST	PER2
8	ACAA1	ACACA	ACTR1B	AKR1A1	ADARB2	ANKAR	ADIPOR1	CDK7	CASK	BLM	CTNNB1	CFHR1	CREB3L1	CENPF	C2	FABP4	GPX7	CXCL1	EHMT2	GSTA4	PRKDC	PRDX6	SIRT7	MDM2	IGF2	PDGFB	PRKAB2	RICTOR	STAT3	RBM38
9	ACACB	ACADM	ADSSL1	ALDOA	AEG-1	ANKRD31	ADIPOR2	CDKN1A	CASP2	BMI1	EIF5A2	CFI	CSF2RB	CFB	C5	FAP	IGFBP5	CXCL12	MMP12	HSP90AA1	PTPN11	RBM39	SSTR3	MTOR	INS	PLAU	PRKACB	SPRTN	TOP1
10	ACAN	ACOX2	AFG3L2	ALDOB	AKT	APCS	AKT1S1	CLOCK	CBS	BRCA1	GH1	CFP	EIF4E	ECM1	C6	ILK	IL12RB2	ENO2	MMP3	HSPA8	RAE1	ROCK2	TERT	NR3C1	MLH1	PTEN	PRKACG	SQSTM1
11	ACAP2	ACSM3	AGMO	ANG	ALK4	APOC1	ALDH9A1	COQ7	CHEK1	BRCA2	GHRH	COL1A1	EIF4EBP1	F10	C7	MCM2	LGALS3	FGF7	PLAUR	HSPA9	SOD1	RPS7	TP53	PRDX1	PIK3CA	SOD2
12	ACBD6	ACSM5	AGPAT5	ANGPT1	ALK5	APOH	APPL1	CSNK1E	CHMP3	CACNA1A	HDAC2	CPB2	ENO1	FCN3	C9	NOP58	MGP	FGFR3	PRKAA1	MAX	TGFB1	SKP1	VEGFA	RET
13	ACBD7	ACTB	ALG10	ANGPTL3	ALK6	AQR	ARID5A	EEF1E1	CSNK2A1	CDK1	IL6	CPN1	GCK	FGA	F2	PARL	NCAM2	HGF	RPS6KA5	MXI1	TOP2B	YWHAE	WRN	TNF
14	ACLY	ACYP2	ALG12	ANGPTL4	ALPK1	ASPM	ATF4	EGR1	DBI	CEBPA	IL7R	CPN2	IL15	GPX3	F9	PAWR	NLRP1	IGFBP1	SESN1	NFKB1	XPA
15	ACP1	ADAMTS1	ALG5	ANP32B	APOE E2	ATRN	ATF6B	EPOR	DECR2	CHEK2	LEP	F13B	IL1A	IGHG4	FBLN1	PI16	NXPH2	IL1B	SESN3	NGF	XRCC5
16	ACP3	ADAMTS13	ALKBH8	ANXA2	APOE E4	C1RL	ATG101	FOS	EIF2AK4	CNR1	MAPK14	F5	IL2RB	IGKV4-1	GSN	RAD50	PAX4	IL6ST	TIMP1	NGFR
17	ACP7	ADAMTS15	AMD1	ANXA3	ASMT	C1S	ATG13	FOXM1	EIF4A1	CREB1	MAPK3	FGB	ITGA2	ITIH1	ITIH3	RCL1	PPP1R1A	MMP14	TNFRSF13C	PAPPA
18	ACRV1	ADAMTS5	AMPD2	ANXA5	ATRIP	C3	AXL	FOXO4	FH	DBN1	MAPK8	FGG	MMP10	KIF5C	ITIH4	SGCD	PSMB5	MMP2	TNFRSF1A	PCMT1
19	ACTG1	ADCYAP1	AP1M1	ANXA6	BCL-xL	C8A	BMP2	GSK3B	G6PD	DDIT3	MAPK9	GPLD1	MMP13	LRG1	LUM	SNF8	RUNX3	MYLK	TNFRSF1B	PDGFRA
20	ACTN1	ADH1A	AP3B2	AOC3	BIS	C9orf43	BTK	HBP1	GDF11	EEF1A1	MED1	HP	PLCG1	PLCH1	PLG	SNX25	SVEP1	PECAM1	TNFSF14	PRKCA
21	ACTN2	ADIRF	AP3D1	AP1S2	BRG1	CACNA1I	CAMK4	HDAC3	GDI1	EEF2	MYC	HPX	PRKCB	RRBP1	PPBP	STX7	TGFA	TNFRSF11A	VCAM1	XRCC6
22	ACTR3	AEBP1	AP3M2	AP2A2	BTBD9	CCDC136	CAMKK2	IL7	GNAS	ELN	PCK1	HRG	PSAT1	SACS	PROS1	TES	VDR	VEGFC
23	ACVR2A	AFP	AP3S2	APMAP	C-MYC	CCDC87	CARD10	IRS2	GOT1	ERBB2	PIN1	IGFALS	RELB	SERPINA7	SERPINA1	XPOT
24	ACVR2B	AIF1	APRT	ARAF	C7orf50	CDK5RAP2	CCL21	LMNB1	GPI	ERCC2	PPARA	IGHG1	TIRAP	SERPIND1	SERPINA4
25	ADAM10	AIF1L	AQP9	ARF5	CACNA1C	CENPE	CCL4	NBN	HAT1	ERCC3	PPARGC1A	IGHG2	TLR4	SERPINF1	SERPINA6
26	ADAM12	AKAP6	ARF1	ARID3A	CARF	CEP162	CFLAR	PEX5	HDLBP	ERCC5	PTK2	ITIH2	TNFAIP3	SERPINF2	TF
27	ADAM15	AKAP8	ARHGDIA	ARPC3	CARS	CEP290	CREB3	PLCG2	HK1	ERCC6	PTPN1	KNG1	TNFSF13B	SERPING1	VTN
28	ADAM19	AMIGO2	ARIH2	ARPP19	CDC73	CFH	CREB3L2	PMCH	HSD17B14	ERCC8	PYCR1	PGLYRP2	TRADD	SYNE2	VWF
29	ADAM29	AMOT	ARL8A	AURKB	CDCA3	CHD7	CREB3L3	POLA1	HSPA5	FGF23	RAD51	PZP	TRAF1
30	ADAM7	ANGPT2	ARMC3	AZU1	CDH4	CIT	CREB3L4	POLB	HSPG2	GCLC	SHC1	SAA4	ZAP70
31	ADAMDEC1	ANK2	ASH2L	BCAM	CDK10	CLEC3B	CREB5	POLD1	ING1	GCLM	STAT5B	SELENOP
32	ADAMTS6	ANK3	ASMTL	BMP1	CDK4	CNTRL	CXCL2	POLG	KEAP1	GPX1	UBE2I	SERPINA3
33	ADAMTSL4	ANXA1	ATG2B	BMP10	CENP-A	CP	CXCL8	POU1F1	LCP1	GPX4	VCP
34	ADGRF1	AP2B1	ATG3	BMPER	CITK	DENND5A	DCTN1	PPP1CA	MAD2L1	GSK3A	YWHAZ
35	ADGRF5	AP2M1	ATG4A	BMX	CLSTN2	DMXL2	DDX58	PRKCD	MAN1A2	GSS
36	ADH4	API5	ATG4D	BPI	COMT	DNAH1	EDARADD	PROP1	MAN1B1	GTF2H2
37	ADK	APP4	ATG5	BSG	CX3CR1	DNAH2	EHMT1	PTK2B	MTHFD1	HELLS
38	ADM	ARF4	ATG9A	BTC	CYLD	DNAH3	EIF4E1B	RAD52	NAALAD2	HESX1
39	ADPGK	ARF6	ATIC	CA9	Chk1	DNAH5	EIF4E2	RECQL4	NACA	HIC1
40	ADRM1	ARL2	ATP1A3	CAMP	DEAF1	DNAH8	FADS1	RGN	NDUFA5	HOXB7
41	AFAP1L1	ASAP1	ATP2A1	CAP1	DEC1	DNHD1	FOXL2	RPA1	PABPC4	HOXC4
42	AGER	ASB15	ATP2C1	CASP3	DLC1	DSCAM	GRIA2	S100B	PM20D1	HSPD1
43	AGFG1	ASGR1	ATP5A1	CAV2	DNMT3A	DST	HK3	SDHC	PMP2	HTT
44	AGO3	ASPG	ATP5B	CBR3	DRB1	F12	IKBKG	SIN3A	PRKG1	IRS1
45	AGR3	ATG9B	ATP5C1	CBX5	E47	FETUB	IL1R1	SLC13A1	PRPS1	JUND
46	AHSA1	AUP1	ATP6V0A1	CCDC80	ELOVL4	FGD6	IRS4	SNCG	QPRT	KCNA3
47	AK4	B2M	ATP6V0D1	CCL18	FAM19A5	FRYL	KLF4	SOCS2	RAB7A	LRP2
48	AK5	B3GNT2	ATP6V1A	CCL23	FBXO31	FSIP2	MAP3K14	STAT5A	RBBP5	MAP3K5
49	AKR1B1	BAG5	ATP6V1B2	CCL24	FOXO3a	GC	MMP1	STUB1	RPLP2	MSRA
50	AKR1C3	BAZ1B	ATP6V1H	CCL25	Formin 2	GOLGA4	MYD88	SUMO1	RPS3A	MT-CO1
51	AKR7A2	BCAN	ATP7A	CCL27	GALNT14	GOLGB1	NLRP3	SUN1	RPS4X	MXD1
52	ALAD	BCL2	ATP8B1	CCL28	GBA	GTF3C1	NRAS	TAF1	RPS5	NCOR2
53	ALCAM	BET1	BANF1	CD200R1	GH	HABP2	PIAS4	TBP	RRM1	NFE2L2
54	ALDH1A1	BGLAP	BCS1L	CD207	GRP78	HBA1;	PIDD1	TERF1	SCO1	NFKB2
55	ALDH3A1	BGN	BIN3	CD226	GSTZ1	HBB	PIGF	TERF2	SGTB	NFKBIA
56	ALDH3B1	BID	BRD3	CD27	Gro-1	HECTD4	PIK3CD	TFAP2A	SURF1	NOG
57	ALK	BIN2	BUD31	CD44	HLA-DRB1	HMCN1	PIK3R2	TFDP1	TALDO1	PDGFRB
58	ALKAL2	BLMH	CADPS	CD47	HMGA2	HPR	PIK3R3	TOP2A	TBCE	PIK3CB
59	ALKBH3	BMP2K	CALU	CD81	HPCAL1	HUWE1	PRKAB1	TOP3B	TBPL1	PIK3R1
60	ALOX15B	BNIP3	CANT1	CDH15	HR	IGHA1	PRKAG1	TP53BP1	UCHL5	PPARG
61	ALPL	BOC	CAV1	CDH2	HRAS1	IGHA2	PRKAG3	TP63	UGP2	PPM1D
62	AMELX	BRK1	CBX7	CDH6	HSPA14	IGHG3	PRKCQ	TPP2	UQCRB	RELA
63	AMIGO2	BSN	CCKAR	CELF2	Hes1	IGHM	PTGES	TXN	VBP1	SP1
64	AMN	BST1	CCNK	CETN2	IGF-I	IGHV1-46	RAD27	UCHL1	VRK1	STK11
65	AMY1A	BTBD1	CCNT1	CGA	IGF2BP2	IGHV3-11	RB1CC1	UCP1	WDR5	TCF3
66	AMY2A	BTF3	CCT4	CHST15	IGFBP-rP1	IGHV3-13	RIPK1	UCP2	XDH	TP73
67	ANAPC10	CA1	CCT6A	CIRBP	IL-18	IGHV3-23	RORA	UCP3
68	ANAPC7	CA3	CDK5	CKB	IL-6	IGHV3-30	RPS6KB2	ZMPSTE24
69	ANGPT4	CACNA2D1	CDS1	CLEC11A	Id4	IGHV3-33	RPTOR
70	ANGPTL2	CALD1	CERS1	CLEC7A	JMJD2A	IGHV3-53	SERPINB2
71	ANGPTL8	CASP7	CERS5	CMBL	KIBRA	IGHV3-7	SESN2
72	ANK1	CBX3	CFDP1	CMPK1	LASS1	IGHV4-59	SYK
73	ANP32A	CCAR1	CHD2	CNN2	LINC01237	IGKC	TAB1
74	ANTKMT	CCL11	CHMP1A	CNTFR	MADD	IGKV1-17	TAB2
75	ANTXR1	CCL14	CHMP6	COL6A3	MECP2	IGKV1-39	TICAM1
76	ANTXR2	CCL15-CCL14	CLN3	COL8A1	MYCN	IGKV1-5	TMEM67
77	ANXA10	CCL17	CLTC	COMP	MYLIP	IGKV1D-16	TNFRSF10C
78	AP1G2	CCL2	CNGA1	COTL1	NCAPD2	IGKV2D-28	TNFRSF11B
79	APBB1	CCL3L1	CNOT3	CPE	NEK4	IGKV3-11	TRAF2
80	APBB2	CCL8	CNOT6	CPXM1	NLRC5	IGKV3-15	TRAF3
81	APBB3	CD109	COL4A3BP	CRELD1	NOLC1	IGKV3-20	TRAF6
82	APOA5	CD163	COQ3	CRISP3	NaDC3	IGLC2	TRIM25
83	APOC4	CD22	COQ5	CRKL	Notch3	IGLL5	ULK1
84	AQP4	CD300C	CORO7	CRLF2	OR4Q3	IGLV1-47	WNT2
85	ARF3	CD33	CORO7-PAM16	CRP	P14ARF	IGLV1-51	XIAP
86	ARFGAP1	CD34	COX5A	CRTAM	PARP	IGLV2-11
87	ARFGAP2	CD48	CRYZ	CSF1R	PARVG	IGLV3-19
88	ARFIP1	CD59	CS	CSPG4	PCSK1	IGLV3-21
89	ARG2	CD82	CSRP1	CSRP2	PERP	IGLV3-25
90	ARHGAP25	CD84	CTH	CST6	PIK3C2G	IGLV7-43
91	ARHGAP36	CD99	CUL1	CTSD	POSTN	JCHAIN
92	ARHGAP45	CDH1	CWH43	CTSG	PPARr	KIAA1217
93	ARHGAP5	CDH3	CYC1	CTSS	PPM1B	KLKB1
94	ARHGDIB	CDH5	CYP2W1	CXCL9	PPP1R1B	KMT2C
95	ARHGEF1	CDK14	CYP3A5	DAG1	PPP1R26-AS1	KMT2D
96	ARHGEF10	CDK16	DCAF11	DBNL	PPP1R9A	KNDC1
97	ARHGEF25	CDON	DCXR	DCTN2	PPP2R2C	KRT1
98	ARHGEF7	CEP85	DDX11	DGCR6	PRMT6	LATS1
99	ARL1	CFD	DDX18	DKK1	PRNP	LPA
100	ARL11	CFHR5	DDX3X	DKKL1	RAD21	LRRC70
101	ARL2BP	CHAD	DENND6A	EFNB1	RKIP	MACF1
102	ARL3	CHD4	DHX37	EFNB2	ROC1	MAP7D3
103	ARL4D	CHDH	DIS3	EIF3G	Ras	MDN1
104	ARL5B	CHGA	DLD	EIF5A	SETD8	MPDZ
105	ARL6	CHID1	DNA2	ELMO1	SHC	MST1
106	ARMC10	CHRDL1	DNASE2B	ENG	SLITKR4	MUC16
107	ARMC5	CIAO1	DNM1L	ERBB3	SNAI1	MYCBP2
108	ARPC4	CIDEA	DPH1	EREG	SNHG6	MYH15
109	ARRDC3	CILP2	DUSP12	ESM1	SORL1	MYO15A
110	ARSA	CLIC5	EDEM2	ETHE1	STAG2	MYO18B
111	ARSB	CLIC6	EIF2B4	F11	STARD13	NEB
112	ARSK	CLPB	EIF2C2	FCAR	STK24	NIN
113	ART3	CMA1	EIF2S2	FCGR1A	SUV39H1	NUP210L
114	ART4	CMC1	EIF3B	FER	SelH	OBSCN
115	ARTN	CMC2	EIF4A2	FGF12	TACC3	ORM1
116	AS3MT	CNBP	EIF5B	FGF18	TET2	ORM2
117	ASAH2	CNDP1	ELAVL4	FGF20	TGF-B1	OSBPL1A
118	ASCC1	CNN3	ELP3	FKBP3	TH	PARD3
119	ASGR2	CNOT1	EPC2	FLNA	TL1A	PCLO
120	ASIC4	CNOT7	EPHB2	FLRT3	TNFA	PCNT
121	ASL	COBL	ERI1	FLT3	TRX1	PLXNB1
122	ASPRV1	COG5	ERN1	FRZB	TSG	RAPGEF2
123	ASRGL1	COIL	ERO1L	FST	TSH	RBP4
124	ASTL	COPE	ETFB	GAS1	TSPAN32	RYR2
125	ATAD1	COX14	EXOSC3	GAS6	TTP	SERPINC1
126	ATG4B	COX16	EXOSC5	GCKR	TnT3	SMC4
127	ATP1A1	COX19	EZH2	GDI2	VentX	SPECC1L
128	ATP1B1	CPT1A	FBP1	GFAP	WIPI1	STARD9
129	ATP5F1B	CRIP1	FBXW11	GFRA3	XPD	SYNE1
130	ATXN3	CRIP2	FEZ2	GHRL	YAP	TBC1D2
131	AURKA	CRTAC1	FIG4	GLRX2	YPEL3	TBC1D30
132	AXIN2	CSF2	FXN	GNAI3	cIAP2	TEX15
133	B3GALT2	CSF3R	FZR1	GNLY	cav-1	TTN
134	B3GAT3	CSRP3	GABARAP	GNPTG	cyclinD1	TTR
135	B3GNT6	CST1	GART	GNS	hEST2	UBR4
136	B3GNT7	CST2	GBA3	GP1BA	hTERT	UTRN
137	B3GNT8	CST3	GIPC3	GPC5	p16	VPS13B
138	B4GALT1	CST4	GNAO1	GPNMB	p16INK4a	VPS13C
139	B4GALT3	CST7	GNAQ	GPT	p21	XIRP2
140	B4GALT5	CTSA	GOLPH3	GRAP2	p21 WAF1	ZFHX2
141	BACH1	CTSZ	GPT2	GZMA	p27	ZFHX4
142	BACH2	CUTC	GTF2F1	GZMB	p38MAPK	ZIM3
143	BAG4	CX3CL1	GYS1	GZMH	p53
144	BAGE2	CXCL11	HADHA	HGFAC	sirtuin-1
145	BAGE3	CXCL13	HCCS	HHLA2
146	BAIAP2	CXCL16	HCFC1	HINT1
147	BATF	CXCL5	HHAT	HK2
148	BATF3	DAB2	HNRNPA3	HMOX2
149	BCAP29	DCAF6	HNRNPD	HNRNPA2B1
150	BCL2L10	DCLK1	HOOK3	HNRNPAB
151	BCL2L11	DCPS	HPGDS	HSPB1
152	BCL6	DCTN5	HRC	IBSP
153	BDP1	DDAH2	HSD17B4	ICOS
154	BICDL1	DDC	HTR1B	IFNL1
155	BIN1	DDX21	HTR2C	IGF2R
156	BIRC5	DDX42	HUS1	IL11
157	BIRC7	DDX46	IARS2	IL17A
158	BLK	DEK	IDH1	IL17F
159	BLVRA	DHCR7	IDH2	IL18RAP
160	BMP15	DHRS1	IDH3A	IL1RAP
161	BMP3	DHX57	IDH3B	IL1RN
162	BMPR1B	DIABLO	IDNK	IL20RA
163	BOLA2	DIDO1	IDO2	IL22
164	BPIFA2	DKC1	IFT122	IL2RA
165	BPIFB1	DKFZp686N0152	IFT140	IL37
166	BPNT2	DKFZp686P1551	IFT172	IL3RA
167	BRD1	DKK3	IFT52	IL4
168	BRD2	DLL1	IFT57	ILF2
169	BRDT	DLL4	IFT80	IMPA2
170	BST2	DMPK	IFT88	JAG1
171	BTG2	DMRT1	IKBKAP	JAM3
172	BTLA	DMRT3	IMPA1	KIR3DL2
173	BTN2A1	DNAJC14	IMPACT	KIRREL3
174	BTN3A1	DOK7	ISCA1	KLK12
175	C10orf105	DPH5	ITGB1	KLK4
176	C11orf68	DPM1	KAT2B	KLK8
177	C14orf93	DPT	KDM5B	L1CAM
178	C17orf67	DPYD	KIF17	LAMA3
179	C1D	DSC2	KIFC1	LAMC1
180	C1QBP	DUT	KIN	LAYN
181	C1QC	ECD	KRAS	LCMT1
182	C1QL2	EEPD1	KRIT1	LDHB
183	C1QTNF1	EFHA1	LARS2	LGALS2
184	C1QTNF9	EFHD1	LBR	LGALS4
185	C1orf115	EFNA5	LDB1	LILRB2
186	C1orf43	EFR3A	LHX2	LIMS1
187	C3orf18	EHBP1	LIPT2	LRP1
188	C5orf46	EI24	LSM7	LRP4
189	C6orf89	EIF1B	MAGEC1	LRPAP1
190	CA5B	EIF3E	MAGOH	LSM4
191	CA6	EIF3I	MAP2K4	LTA
192	CAB39	EIF3L	MARS	LTBP2
193	CABLES2	EIF4H	MAT2A	MAP2K1
194	CACYBP	ELANE	MCOLN3	MASP1
195	CALB1	ELP4	MDH2	MATK
196	CALB2	ENAH	MECR	MATN2
197	CALCA	ENPP1	MEIS1	MED4
198	CALM3	ENPP7	MGAT5	MFAP2
199	CALN1	EPN1	MKNK1	MINPP1
200	CAMK1D	ERP29	MPV17	MMP17
201	CANX	ERP70	MRE11A	MMP9
202	CAPN1	ESAM	MRPL1	MMRN2
203	CAPN3	ESD	MRPL12	MOB1B
204	CAPSL	ESYT2	MRPL24	MSR1
205	CARD17P	EVI5L	MRPL3	MSRB3
206	CARD18	EXD2	MRPS10	MYDGF
207	CARS1	EXOG	MRPS9	MYOC
208	CARTPT	EYA4	MRS2	NAGK
209	CASP10	FABP3	MRTO4	NCR3
210	CASP8	FABP5	MSH2	NEGR1
211	CASQ1	FAM107A	MSH6	NID1
212	CASS4	FAM107B	MTA3	NISCH
213	CAST	FAM36A	MTCH2	NME2
214	CAVIN2	FAM3C	MTMR4	NOP16
215	CBL	FAM3D	MTO1	NOTCH3
216	CCDC134	FARP1	Mot-2	NPC2
217	CCDC51	FASLG	NAA11	NPPB
218	CCL16	FAT3	NAA30	NSDHL
219	CCL4L1	FBN1	NAA35	NTF3
220	CCL5	FCGBP	NARS	NTRK2
221	CCM2	FCGR2B	NCL	NTRK3
222	CCN1	FCGR3A	NDUFA10	NXPH1
223	CCN4	FCGR3B	NDUFB10	OAF
224	CCNA1	FCRL3	NDUFB5	PAFAH1B2
225	CCNB1IP1	FGD5	NDUFB7	PCBP1
226	CCNB2	FGF1	NDUFS1	PCNP
227	CCNH	FGF10	NDUFS2	PDE5A
228	CCPG1	FGF13	NDUFS3	PDE7A
229	CCS	FGF9	NDUFS4	PDE9A
230	CCT5	FGL2	NDUFS7	PDGFA
231	CD160	FHL3	NDUFS8	PDIA3
232	CD164L2	FHOD3	NDUFV1	PDXK
233	CD177	FITM1	NEIL1	PFDN5
234	CD1D	FKBP5	NEMF	PGAM2
235	CD2	FKBP9	NF1	PGF
236	CD200	FLCN	NFU1	PGK1
237	CD200R1L	FLNB	NFYB	PIGR
238	CD209	FLNC	NMT1	PLA2G10
239	CD247	FLRT2	NNT	PLA2G1B
240	CD248	FLT3LG	NOB1	PLA2G5
241	CD274	FMNL3	NOP14	PLOD3
242	CD300E	FNBP1	NOP2	PMVK
243	CD300LF	FNDC1	NOS3	POMC
244	CD320	FOLH1	NPC1	PPIA
245	CD38	FOXQ1	NPR2	PPIB
246	CD3E	FREM1	NR1H3	PPIG
247	CD4	FRMD3	NUP155	PRDX5
248	CD5	FRY	NUP205	PRKCI
249	CD58	FSTL1	NUP85	PRLR
250	CD63	FTCD	OGDH	PROC
251	CD7	FUS	OMA1	PRSS2
252	CD70	FUT5	OPA1	PRSS22
253	CD72	FYN	OSBP2	PRSS27
254	CD74	G0S2	PARVB	PRTN3
255	CD79B	GABPA	PBDC1	PSAP
256	CD80	GATB	PCK2	PSMA6
257	CD83	GBP1	PCSK2	PSME1
258	CD86	GBP2	PCYT1A	PTHLH
259	CD8B	GBP4	PDP1	PTK6
260	CD96	GDNF	PDSS1	PTPRS
261	CD99L2	GFOD1	PEMT	PURA
262	CDC25A	GFPT1	PET112	QKI
263	CDC25B	GFRA1	PEX16	QSOX1
264	CDC34	GFRA2	PFAS	RCAN1
265	CDC42BPB	GGA2	PHB	RETN
266	CDCP1	GGCT	PHB2	RGMB
267	CDH11	GGH	PI4KB	ROR1
268	CDH12	GKAP1	PIGG	RPN1
269	CDH7	GLNF	PIK3C3	RPS27A
270	CDHR1	GLOD4	PISD	RPS6KA3
271	CDHR3	GMDS	PLCB4	RSU1
272	CDK2AP1	GMFG	PMS2	S100A12
273	CDK2AP2	GNA14	PNPO	S100A6
274	CDKN1B	GNL3	POLR1B	S100A9
275	CDKN2C	GP1BB	POLR3C	SAT2
276	CDKN2D	GP6	PPAN	SCARB2
277	CEACAM21	GPC3	PPFIA1	SCGB2A1
278	CEACAM3	GPD1	PPFIBP1	SEMA3A
279	CEACAM4	GRB10	PPP2R4	SEMA6A
280	CEBPG	GREM1	PPP3CA	SH2D1A
281	CEL	GRIP2	PPP3R1	SHC2
282	CELA3B	GRWD1	PPP4C	SHH
283	CEMIP2	HAAO	PQLC1	SIGLEC1
284	CEP57	HAMP	PQLC2	SIRPA
285	CFC1	HAVCR2	PRDX2	SLAMF7
286	CFHR2	HBA2	PRDX3	SMAD3
287	CFL1	HCLS1	PRKAG2	SMC3
288	CFTR	HEL-S-103	PRKAR2B	SNCA
289	CHCHD10	HEL-S-2	PRKD3	SNRPA
290	CHCHD2	HEL-S-265	PRMT1	SNRPF
291	CHI3L2	HEL-S-34	PRPF38A	SOD3
292	CHMP2A	HEL-S-95	QARS	SPARC
293	CHP1	HEXA	QRSL1	SPOCK2
294	CHRD	HEXB	RAB10	SRC
295	CHST1	HMGB3	RAB5A	SRP14
296	CHST14	HMGN3	RAB6B	SRP19
297	CHST2	HMGN5	RABGGTA	SSU72
298	CHST5	HNMT	RALA	STAT1
299	CHST6	HPCA	RBM15	STAT6
300	CIAO2A	HRBL	RECQL5	SUMO3
301	CILP	HSPB6	RFC4	SVIP
302	CISD1	HTR5A	RFX2	SYNCRIP
303	CKMT1A	ICAM1	RGS7	TACSTD2
304	CKMT2	ICE2	RNASEH2A	TFF3
305	CLCA1	IDE	RNF157	TFPI
306	CLEC10A	IDI2	RNF185	TGFB2
307	CLEC12A	IFIT2	RNGTT	TGFBR3
308	CLEC14A	IFIT3	RPL10A	TGM1
309	CLEC2L	IFNGR1	RPL10L	TGM2
310	CLEC4A	IFRD1	RPL13	THBS2
311	CLEC4C	IGFBP6	RPL17	THBS4
312	CLEC4M	IGFBP7	RPL18A	TLN1
313	CLGN	IL13	RPL19	TLN2
314	CLIC1	IL16	RPL21	TLR2
315	CLINT1	IL17B	RPL22	TMPRSS15
316	CLK2	IL18R1	RPL23	TNFAIP6
317	CLMP	IL19	RPL30	TNFRSF10D
318	CLN5	IL1R2	RPL34	TNFRSF12A
319	CLPS	IL22RA2	RPL35	TNFRSF13B
320	CLPSL1	IL3	RPL37A	TNFRSF18
321	CLPSL2	IMPDH	RPL4	TNFRSF19
322	CNGA2	INF2	RPL6	TNFRSF4
323	CNPY4	IQCG	RPL7	TNFRSF6B
324	CNRIP1	IREB2	RPL7A	TNFRSF9
325	CNTN1	ISG15	RPL9	TNNI3
326	COA3	ITGAV	RPLP1	TNNT3
327	COG8	ITM2B	RPS10	TPM4
328	COL18A1	ITSN2	RPS11	TPO
329	COL20A1	IWS1	RPS15	TPSG1
330	COL25A1	JAM2	RPS15A	TRA2B
331	COL28A1	JCAD	RPS17	TSSC4
332	COL9A1	JMY	RPS17L	TXNIP
333	COLEC10	KANK2	RPS18	TYRO3
334	COLEC11	KANK4	RPS21	U2AF2
335	COLGALT2	KCNA7	RPS23	UBC
336	COMMD1	KERA	RPS24	UBE2L3
337	COQ8B	KIF15	RPS26	UFM1
338	CORO1A	KIF1A	RPS27	ULBP1
339	CORO1B	KIF23	RPS3	VAMP8
340	COX4I2	KIF7	RPS6	VCL
341	COX6A2	KIR2DL4	RPS8	VIP
342	COX6C	KLF15	RRP8	VPS29
343	COX7A1	KLK7	SACM1L	VTI1B
344	COX7A2L	KMT2A	SBDS	WNK3
345	CPA4	KPRP	SBNO2	XCL1
346	CPB1	KRR1	SC5DL	YES1
347	CPD	LAG3	SCD5
348	CPNE1	LAGE3	SCYL1
349	CPNE2	LAMA1	SDHB
350	CPVL	LAMA2	SFT2D3
351	CPZ	LAMB1	SGK1
352	CRCP	LAMP2	SGK2
353	CRH	LBP	SH2B2
354	CRHBP	LCN2	SH3RF3
355	CRIM1	LDHA	SH3YL1
356	CRIPTO	LGALS9	SHMT1
357	CRISP2	LGMN	SHMT2
358	CROT	LIMA1	SLC13A2
359	CRYBB1	LIN7B	SLC13A4
360	CRYBB2	LONP2	SLC13A5
361	CRYGS	LPIN2	SLC15A1
362	CRYZL1	LPO	SLC20A2
363	CSDC2	LPP	SLC25A19
364	CSDE1	LRIG1	SLC25A20
365	CSF2RA	LRRC57	SLC25A23
366	CSF3	LRRTM3	SLC25A3
367	CSGALNACT2	LSP1	SLC25A30
368	CSK	LTBP1	SLC25A32
369	CSMD1	LTN1	SLC25A37
370	CSNK1D	LUC7L	SLC25A4
371	CST8	LUZP1	SLC25A40
372	CSTL1	LY86	SLC25A44
373	CT55	LYST	SLC25A6
374	CTCF	LYZ	SLC27A4
375	CTNNA2	MAEA	SLC27A6
376	CTRC	MAK	SLC29A2
377	CTSF	MAP1B	SLC32A1
378	CTSO	MAP2	SLC36A1
379	CTTN	MAP2K2	SLC9A3
380	CUBN	MAP2K7	SLC9A3R1
381	CUL4B	MAP4	SLMO1
382	CUZD1	MATN3	SMARCA5
383	CXCL14	MATR3	SMEK1
384	CXCL6	MAVS	SMOC2
385	CYB561D1	MBL2	SMPD1
386	CYB5A	MBNL1	SNX3
387	CYP3A4	MBNL2	SOAT1
388	CYTH2	MBNL3	SP4
389	CYTH4	MCM5	STAM
390	DAP	MCM6	STK3
391	DAPK1	MCM7	STX1A
392	DAPK2	MDK	STXBP5
393	DCBLD1	MEF2A	SUPT4H1
394	DCK	MERP1	SUV420H1
395	DCP1A	MERTK	SYMPK
396	DCTD	MFAP5	SYNJ1
397	DCUN1D5	MGLL	TADA2A
398	DDR1	MGST2	TARS
399	DDX23	MKNK2	TBC1D22A
400	DDX39B	MLEC	TBC1D24
401	DECR1	MLIP	TBL1X
402	DEF6	MLXIP	THNSL2
403	DEFA1	MMP7	THUMPD1
404	DEFB1	MMRN1	TKTL2
405	DEFB103A	MNDA	TMEM135
406	DEFB106A	MON2	TOPORS
407	DEFB107A	MRC1	TPT1
408	DEFB108B	MSTN	TRDMT1
409	DEFB112	MTA1	TRIM9
410	DEFB113	MTMR9	TRIT1
411	DEFB116	MTURN	TRNT1
412	DEFB118	MYBPH	TSC1
413	DEFB119	MYH10	TSC2
414	DEFB123	MYH11	TUB
415	DEFB125	MYH2	TUFM
416	DEFB128	MYH4	TVP23A
417	DEFB129	MYH7	UBE2H
418	DEFB132	MYH7B	UBE4B
419	DEFB134	MYL1	UCHL3
420	DENR	MYL6	UFD1L
421	DEPP1	MYL9	ULK2
422	DES	MYLK3	UNC13B
423	DGCR2	MYO16	UPF2
424	DGKB	MYO1F	UQCRC1
425	DHRS9	MYO1G	UQCRFS1
426	DHX38	MYO5B	USP22
427	DHX58	MYOF	VEPH1
428	DIMT1	MYOZ2	VPS18
429	DIPK1C	Meflin	VPS33A
430	DIRAS3	NARF	VPS36
431	DKK4	NASP	VPS37B
432	DLG2	NAV2	VPS41
433	DLK1	NBL1	VSX2
434	DLX4	NCDN	WARS2
435	DMTN	NCR1	WASH1
436	DNAI1	NDRG2	WDFY3
437	DNAJA2	NDRG4	WDHD1
438	DNAJB14	NEBL	WDR26
439	DNAJB2	NEDD8	WDR59
440	DNAJC10	NFIB	WIPF1
441	DNAJC17	NFX1	WIPF3
442	DNAJC18	NHP2	WIPI2
443	DNAJC19	NID2	WWP1
444	DNPH1	NIT1	YARS2
445	DOK1	NLE1	YPEL4
446	DOK2	NNMT	ZCCHC6
447	DPEP1	NOC3L	ZDHHC17
448	DPEP2	NOD2	ZFAND2B
449	DPP10	NOMO1	ZNF622
450	DPP4	NOP10
451	DPYSL2	NOP56
452	DRG1	NOSIP
453	DRGX	NPPA
454	DSC1	NPTN
455	DSC3	NQO1
456	DSCAML1	NR1D1
457	DSG1	NRCAM
458	DSG2	NRIP2
459	DSTN	NRP1
460	DTD2	NRXN3
461	DTX3L	NSUN5
462	DTYMK	NTN1
463	DUS2	NTRK1
464	DUSP13A	NUDT3
465	DUSP16	NUMBL
466	DUSP23	NUP54
467	DUSP28	NWD2
468	DUSP3	NXN
469	DUSP4	OAS3
470	DYNAP	OFD1
471	DYNLL2	OGFR
472	DYNLT3	OLR1
473	DYRK3	OPTN
474	EBAG9	PACS2
475	ECE1	PAF1
476	ECH1	PAIP1
477	ECRG4	PALLD
478	EDA	PALMD
479	EDAR	PARP9
480	EDDM3A	PCBP2
481	EDN1	PCBP3
482	EDN2	PCSK7
483	EDN3	PDE11A
484	EEF1D	PDE1A
485	EFCAB14	PDE2A
486	EFNA3	PDE3A
487	EFNB3	PDIA6
488	EFS	PDK3
489	EHD4	PDS5B
490	EIF1AD	PEA15
491	EIF1AY	PEBP4
492	EIF4B	PF4
493	EIF4EBP2	PHAX
494	EIF4G3	PHKG1
495	ELAPOR1	PI3
496	ELAVL1	PIM1
497	ELK1	PKP1
498	ELK3	PKP2
499	ELL	PKP4
500	ELL2	PLA2G2E
501	EMC1	PLAT
502	EMID1	PLCE1
503	EMILIN3	PLEC
504	ENO3	PLIN1
505	ENOX2	PLK1
506	ENPP2	PLPP3
507	ENTPD3	PLTP
508	ENTPD6	PLVAP
509	ENTREP1	PLXNB2
510	EPB41	PNKD
511	EPB42	PNKP
512	EPDR1	PODN
513	EPHA5	POF1B
514	EPHA7	POGZ
515	EPHB3	POR
516	EPO	PPIE
517	EQTN	PPM1G
518	ERAP1	PPT1
519	ERAP2	PPY
520	ERBB4	PRAMEF18
521	ERH	PRG4
522	ERLEC1	PRL
523	ERLIN1	PRNPIP
524	ERO1A	PSIP1
525	ERO1B	PSMG4
526	ERP44	PTGDS
527	ESRP1	PTGIS
528	ESRRA	PTMA
529	ETFA	PTMS
530	ETNK1	PTPRA
531	EVI2B	PTPRC
532	EVPL	PTPRM
533	EWSR1	PUM1
534	EXOSC8	PUM2
535	EXTL2	PXMP2
536	F11R	PYGB
537	F13A1	PYGM
538	F8	QSCN6
539	FAAH2	RAB13
540	FABP12	RAB15
541	FABP9	RALY
542	FAM163B	RAPH1
543	FAM171A2	RARRES2
544	FAM171B	RASEF
545	FAM174B	RBM26
546	FAM177A1	RBM8
547	FAM209B	RBMS1
548	FAM20B	RBMX
549	FAM234B	RBP2
550	FAM24B	RBPMS
551	FAM3B	RCN1
552	FANCF	REN
553	FANCL	RER1
554	FATE1	RGCC
555	FBL	RGMA
556	FBLN5	RHOQ
557	FBXL4	RIF1
558	FBXO3	RNF11
559	FCGR2A	RNF14
560	FCMR	ROBO2
561	FCN1	ROBO3
562	FCRL4	ROCK1
563	FCRL6	ROMO1
564	FDCSP	RPF2
565	FDPS	RPIA
566	FERMT3	RSPO2
567	FGF2	RSPO3
568	FGF22	RSPO4
569	FGF3	RXFP1
570	FGF5	RXRA
571	FGF6	RXRG
572	FGF8	RYR3
573	FGFRL1	SAA1
574	FGR	SAP18
575	FHIT	SAR1B
576	FHL1	SARAF
577	FIS1	SARNP
578	FJX1	SBSN
579	FKBP14	SCN1B
580	FKBP1A	SCN7A
581	FKBP2	SCRN1
582	FKBP4	SEC62
583	FKBP7	SECTM1
584	FLT4	SELE
585	FMOD	SELL
586	FNDC4	SEMA3E
587	FNDC5	SET
588	FOXRED1	SETD4
589	FREM2	SETX
590	FRRS1L	SEZ6L2
591	FRS2	SF3A2
592	FSHB	SF3B1
593	FSTL4	SF3B2
594	FUT9	SFN
595	GAA	SFPQ
596	GABARAPL2	SFRP1
597	GABBR2	SFRS3
598	GAD1	SFTPD
599	GAGE2D;	SFXN5
600	GALNT2	SGCE
601	GALNT3	SHBG
602	GALP	SHC3
603	GAN	SIDT2
604	GATD3	SIGLEC14
605	GBP6	SIGLEC6
606	GCA	SLPI
607	GCG	SMAD1
608	GCH1	SMC1A
609	GCNT1	SMG1
610	GCNT2	SMOC1
611	GCSH	SMPDL3A
612	GDF10	SMTN
613	GDF3	SMYD3
614	GDF5	SNX18
615	GDF9	SNX31
616	GET3	SNX6
617	GFUS	SON
618	GGA1	SOS1
619	GGA3	SOST
620	GGT2P	SP100
621	GH2	SPAG7
622	GIP	SPCS1
623	GIPC1	SPCS3
624	GJD2	SPINT1
625	GKN1	SPON1
626	GLCE	SPP2
627	GLO1	SRGN
628	GLP1R	SRP72
629	GLRX	SRRT
630	GLRX3	SRSF1
631	GLTPD2	SRSF6
632	GNAT2	SRSF7
633	GNG11	SRSF9
634	GNGT2	SSPN
635	GNMT	STAB1
636	GNPNAT1	STAT2
637	GNRH1	STC1
638	GNRH2	STK10
639	GOLM1	STON2
640	GOLM2	STX11
641	GOSR1	STX16
642	GP5	SUCO
643	GPC1	SUGP2
644	GPC2	SUMO2
645	GPD1L	SURF4
646	GPHA2	SYNC
647	GPN1	SYTL5
648	GPR135	TAOK3
649	GPR142	TBL2
650	GPR26	TCEA1
651	GPR68	TDRD3
652	GPX5	TDRKH
653	GRAMD1C	TECRL
654	GRB14	TFF2
655	GRB7	TFR2
656	GRID2	TGFB3
657	GRK2	TGFBI
658	GRP	TGM3
659	GSKIP	THBS1
660	GSTA1	THY1
661	GSTA3	TIMP3
662	GSTK1	TKT
663	GSTM3	TLK1
664	GSTO1	TMCC2
665	GSTT1	TMCC3
666	GTF2I	TMED1
667	GUCA2B	TMED5
668	GXYLT1	TNFRSF10B
669	H1-10	TNFRSF17
670	H1-2	TNFSF15
671	H2BC21	TNFSF8
672	H2BC26	TNLG5A
673	HAPLN1	TNNC1
674	HAPLN4	TNNC2
675	HBD	TNNI1
676	HBEGF	TNNI2
677	HCAR2	TNNT1
678	HCK	TNNT2
679	HDGFL3	TPM3
680	HDHD2	TPP1
681	HEMK2	TPPP
682	HEPHL1	TPR
683	HERC1	TRA2A
684	HERC4	TRAM1
685	HEXIM1	TRPT1
686	HHIP	TSLP
687	HIPK3	TSTD1
688	HLA-DRB3	TTC38
689	HMG20A	TUT4
690	HMG20B	TWF2
691	HMGA1	TXLNB
692	HMGCR	TXNL1
693	HMGCS2	UBE2N
694	HNF1A	UBR3
695	HNRNPC	UBTD1
696	HNRNPH1	UBXN7
697	HNRNPM	UGDH
698	HPD	UMPS
699	HPGD	UNC5B
700	HPSE	UNG
701	HS3ST1	USP9Y
702	HS3ST3A1	VASP
703	HS3ST4	VDAC3
704	HSCB	VMP1
705	HSD17B1	WASF2
706	HSD17B10	WDR43
707	HSD17B7	WDR62
708	HSF2BP	WDR70
709	HSPA6	WDTC1
710	HTATIP2	WFS1
711	HTN1	WIPF2
712	HTR7	XLKD1
713	HTRA1	YAF2
714	HYAL1	YLPM1
715	IARS1	YPEL5
716	ICAM3	ZFAT
717	ICAM4	ZFHX3
718	ICOSLG	ZMYM4
719	ID1	ZNFX1
720	ID2	ZPR1
721	IDO1	ZYX
722	IDS	rnps1
723	IDUA
724	IER3
725	IER3IP1
726	IFI16
727	IFNA10
728	IFNA14
729	IFNA4
730	IFNA5
731	IFNGR2
732	IFNL3
733	IFNLR1
734	IFNW1
735	IGBP1
736	IGDCC3
737	IGFBPL1
738	IGFL3
739	IGHE
740	IGLON5
741	IGSF11
742	IGSF9B
743	IHH
744	IL10
745	IL10RB
746	IL15RA
747	IL17RA
748	IL17RC
749	IL17RD
750	IL18BP
751	IL1F10
752	IL1RL1
753	IL1RL2
754	IL20RB
755	IL25
756	IL31
757	IL31RA
758	IL32
759	IL34
760	IL36G
761	IL5
762	IMPDH2
763	ING4
764	INHBC
765	INSIG1
766	INSL3
767	INSL4
768	INSL6
769	INTS3
770	IQCF1
771	IRAG2
772	IRF1
773	IRF4
774	IRF6
775	IRF9
776	ISCU
777	ISL1
778	ISLR
779	ISLR2
780	ISM1
781	ISOC1
782	IST1
783	ITCH
784	ITGA2B
785	ITGA5
786	ITGA6
787	ITGB2
788	ITGB3
789	ITGB6
790	ITGB7
791	ITM2A
792	ITM2C
793	ITPRIPL1
794	ITSN1
795	JAML
796	JPH1
797	JPH3
798	JPT1
799	JUP
800	KARS1
801	KAT2A
802	KCNA10
803	KCNE3
804	KCNE5
805	KCNF1
806	KCNG4
807	KCNIP1
808	KCNIP3
809	KCNIP4
810	KCNN1
811	KCT2
812	KCTD12
813	KCTD5
814	KEL
815	KIAA0040
816	KIAA0319L
817	KIAA2013
818	KIF1C
819	KIR2DL1
820	KIR2DL2
821	KIR3DL3
822	KITLG
823	KLHL12
824	KLHL7
825	KLK10
826	KLK13
827	KLK14
828	KLK15
829	KLK5
830	KLK9
831	KLRC1
832	KLRC3
833	KLRC4
834	KLRG2
835	KLRK1
836	KMT5C
837	KPNA4
838	KPNB1
839	KREMEN1
840	KREMEN2
841	KRT18
842	KRT7
843	KRT72
844	KRTAP2-4
845	KRTDAP
846	KYAT3
847	LAD1
848	LAIR1
849	LAMC2
850	LAMP3
851	LANCL2
852	LAP3
853	LARGE1
854	LASP1
855	LAT
856	LCAT
857	LCK
858	LCN1
859	LCN10
860	LCP2
861	LCT
862	LDLR
863	LDLRAP1
864	LDOC1
865	LETMD1
866	LGALS1
867	LGALS3BP
868	LGALS7
869	LGALSL
870	LGI3
871	LGR4
872	LHCGR
873	LIFR
874	LILRA2
875	LILRA4
876	LILRA5
877	LILRA6
878	LILRB1
879	LILRB4
880	LILRB5
881	LIMS2
882	LIN7C
883	LINGO1
884	LIPN
885	LMAN1
886	LMAN2
887	LMOD1
888	LNX1
889	LONP1
890	LPCAT2
891	LRFN1
892	LRFN2
893	LRFN5
894	LRIT2
895	LRIT3
896	LRP8
897	LRPPRC
898	LRRC15
899	LRRC24
900	LRRC25
901	LRRC37A2
902	LRRC3B
903	LRRC4B
904	LRRC4C
905	LRRK2
906	LRRTM1
907	LRRTM2
908	LRRTM4
909	LRTM1
910	LRTM2
911	LSAMP
912	LSM1
913	LSM3
914	LTA4H
915	LTBP4
916	LTBR
917	LTF
918	LTO1
919	LY6G6D
920	LY75
921	LYG1
922	LYPD1
923	LYSMD4
924	LYVE1
925	LYZL2
926	M6PR
927	MADCAM1
928	MAGEA10
929	MAGEA3
930	MAGEA4
931	MAGEA5P
932	MAGEB10
933	MAN1A1
934	MAN2B2
935	MANBA
936	MANEA
937	MANSC1
938	MAP1LC3B
939	MAP2K6
940	MAP3K3
941	MAP4K1
942	MAPK11
943	MAPK12
944	MAPK13
945	MAPKAPK2
946	MAPKAPK3
947	MAPKAPK5
948	MAPRE1
949	MAPRE3
950	MARK3
951	MAZ
952	MBD4
953	MCAM
954	MCEE
955	MCEMP1
956	MCF2L
957	MCTS1
958	MDGA1
959	MDH1
960	MDM1
961	MECP2
962	MEMO1
963	METTL24
964	MFGE8
965	MFRP
966	MGA
967	MGAT1
968	MGAT4A
969	MGAT4B
970	MICALL2
971	MICB
972	MINAR1
973	MIOX
974	MMEL1
975	MMP16
976	MMP19
977	MMP20
978	MNX1
979	MOB1A
980	MOGS
981	MPG
982	MPIG6B
983	MPL
984	MPP1
985	MPP7
986	MPPED2
987	MPST
988	MPZ
989	MRAP2
990	MRC2
991	MREG
992	MRPL34
993	MST1R
994	MT1F
995	MTAP
996	MTFR1
997	MTHFS
998	MTMR1
999	MTPAP
1000	MTPN
1001	MUC1
1002	MYCT1
1003	MYL5
1004	MYORG
1005	MYSM1
1006	MYZAP
1007	MZB1
1008	Mgu
1009	NAA10
1010	NAAA
1011	NAB2
1012	NAE1
1013	NAGLU
1014	NAIF1
1015	NAMPT
1016	NANOG
1017	NANP
1018	NAP1L4
1019	NAT1
1020	NATD1
1021	NAXE
1022	NCAM1
1023	NCF1
1024	NCK1
1025	NCMAP
1026	NCR2
1027	NCR3LG1
1028	NDC80
1029	NDST1
1030	NDUFAF8
1031	NDUFB4
1032	NDUFB8
1033	NDUFV2
1034	NECTIN2
1035	NECTIN4
1036	NEDD9
1037	NELL2
1038	NENF
1039	NEO1
1040	NEURL1
1041	NFKBID
1042	NHERF1
1043	NHLRC3
1044	NIPAL4
1045	NLGN4X
1046	NLRP4
1047	NMB
1048	NME1
1049	NME2P1
1050	NMI
1051	NMRK1
1052	NMU
1053	NNAT
1054	NOTCH2
1055	NOVA1
1056	NPDC1
1057	NPFF
1058	NPIPB3
1059	NPS
1060	NPTX2
1061	NR1D2
1062	NR1H4
1063	NR3C2
1064	NR4A1
1065	NRAC
1066	NRG2
1067	NRGN
1068	NRIP3
1069	NRP2
1070	NRSN1
1071	NRXN1
1072	NRXN2
1073	NSF
1074	NSFL1C
1075	NSG1
1076	NT5C
1077	NT5C3A
1078	NT5DC3
1079	NT5E
1080	NTF4
1081	NTN4
1082	NUCB1
1083	NUDC
1084	NUDT12
1085	NUDT16L1
1086	NUDT5
1087	NUDT8
1088	NUDT9
1089	NXF1
1090	NXT1
1091	NXT2
1092	OAZ1
1093	OBP2A
1094	ODC1
1095	OIT3
1096	OLA1
1097	OLFML3
1098	OMD
1099	OMG
1100	OMP
1101	OOSP2
1102	OPRPN
1103	OSBPL11
1104	OSCAR
1105	OTUB2
1106	OTUD5
1107	P2RX6
1108	P4HA1
1109	PA2G4
1110	PABPC3
1111	PABPN1
1112	PACSIN3
1113	PAICS
1114	PAK3
1115	PAK4
1116	PAK6
1117	PALS2
1118	PAM
1119	PANK3
1120	PAPLN
1121	PAPSS1
1122	PARP16
1123	PATE1
1124	PAXIP1
1125	PBK
1126	PBRM1
1127	PC
1128	PCBD1
1129	PCBD2
1130	PCDH10
1131	PCDH9
1132	PCDHA4
1133	PCDHA7
1134	PCDHB1
1135	PCDHB10
1136	PCDHB2
1137	PCDHB4
1138	PCDHB7
1139	PCOLCE2
1140	PCSK1N
1141	PDCD1LG2
1142	PDCD4
1143	PDCD5
1144	PDCL2
1145	PDGFC
1146	PDGFD
1147	PDIA5
1148	PDLIM1
1149	PDLIM4
1150	PDLIM7
1151	PDRG1
1152	PDZD11
1153	PDZD7
1154	PEBP1
1155	PELI2
1156	PELO
1157	PEPD
1158	PES1
1159	PET117
1160	PEX26
1161	PFDN1
1162	PFDN2
1163	PFN1
1164	PGD
1165	PGK2
1166	PGLYRP1
1167	PGM2
1168	PGR
1169	PGRMC2
1170	PHGDH
1171	PIAS3
1172	PIK3C2A
1173	PIK3CG
1174	PILRA
1175	PIN4
1176	PIP4K2A
1177	PIP4K2B
1178	PITPNA
1179	PITPNB
1180	PIWIL1
1181	PKD2
1182	PKM
1183	PLA1A
1184	PLA2G12B
1185	PLA2G2A
1186	PLA2G2C
1187	PLA2G2D
1188	PLBD1
1189	PLBD2
1190	PLCB1
1191	PLD3
1192	PLD5
1193	PLEK
1194	PLEKHA1
1195	PLOD2
1196	PLS1
1197	PLSCR3
1198	PLXDC2
1199	PLXNA1
1200	PLXNA4
1201	PLXNC1
1202	PMEPA1
1203	PMM1
1204	PNLIP
1205	PNLIPRP2
1206	PNOC
1207	PNP
1208	PNPLA2
1209	POFUT1
1210	POGLUT1
1211	POGLUT2
1212	POGLUT3
1213	POLE2
1214	POLI
1215	POLM
1216	POLR1C
1217	POMGNT1
1218	POTEE
1219	POTEG
1220	POTEM
1221	POU2F1
1222	PPA1
1223	PPCDC
1224	PPCS
1225	PPIAL4A
1226	PPID
1227	PPIH
1228	PPIL1
1229	PPIL2
1230	PPM1A
1231	PPP1CC
1232	PPP1R3B
1233	PPP1R8
1234	PPP2R1A
1235	PPP2R3A
1236	PPP2R5A
1237	PQBP1
1238	PRB4
1239	PRDM4
1240	PRDX4
1241	PRG2
1242	PRKAR1B
1243	PRKCSH
1244	PRKCZ
1245	PROK2
1246	PRPF6
1247	PRPSAP1
1248	PRRG1
1249	PRRG4
1250	PRSS1
1251	PRSS37
1252	PRSS57
1253	PSD
1254	PSD2
1255	PSG1
1256	PSG2
1257	PSG4
1258	PSG6
1259	PSG8
1260	PSMA1
1261	PSMA2
1262	PSMA4
1263	PSMA5
1264	PSMD10
1265	PSMD11
1266	PSMD4
1267	PSMD7
1268	PSME3
1269	PTGFRN
1270	PTGR1
1271	PTGR2
1272	PTH2
1273	PTP4A2
1274	PTPN13
1275	PTPN7
1276	PTPN9
1277	PTPRH
1278	PTPRR
1279	PTPRU
1280	PTPRZ1
1281	PTTG1
1282	PUS1
1283	PVRIG
1284	PXDN
1285	PXDNL
1286	PXYLP1
1287	PYCR2
1288	PYDC1
1289	PYY
1290	QDPR
1291	QPCT
1292	QRFP
1293	QSOX2
1294	RAB17
1295	RAB18
1296	RAB1A
1297	RAB26
1298	RAB27A
1299	RAB27B
1300	RAB2A
1301	RAB35
1302	RAB39B
1303	RAB3A
1304	RAB3C
1305	RAC1
1306	RACGAP1
1307	RAD23B
1308	RAET1E
1309	RAET1L
1310	RALB
1311	RAMP3
1312	RAN
1313	RANBP1
1314	RAP1A
1315	RAP1BL
1316	RAP1GDS1
1317	RARRES1
1318	RASA1
1319	RASA3
1320	RBBP4
1321	RBKS
1322	RBM19
1323	RBM23
1324	RBM24
1325	RBM46
1326	RBP1
1327	RDH16
1328	RDX
1329	RECQL
1330	REG3G
1331	RELL2
1332	RELN
1333	RELT
1334	RETREG1
1335	RETSAT
1336	REXO2
1337	RFESD
1338	RFK
1339	RFNG
1340	RFXAP
1341	RGS18
1342	RGS19
1343	RGS4
1344	RGS5
1345	RHOA
1346	RHOD
1347	RIC3
1348	RIGI
1349	RLBP1
1350	RMDN1
1351	RMDN3
1352	RNASE2
1353	RNF128
1354	RNF13
1355	RNF24
1356	RNF34
1357	RNF41
1358	RNF43
1359	RNF8
1360	ROBO4
1361	ROR2
1362	RORC
1363	ROS1
1364	RPP30
1365	RPRD1A
1366	RPRD1B
1367	RPS19
1368	RPS6KA1
1369	RPS6KA6
1370	RPSA
1371	RRAGC
1372	RRM2B
1373	RSPO1
1374	RSRP1
1375	RTBDN
1376	RTN4R
1377	RYK
1378	S100A11
1379	S100A14
1380	S100A2
1381	S100A5
1382	S100A7
1383	S100Z
1384	SAMHD1
1385	SAP30
1386	SATB1
1387	SATB2
1388	SCAMP5
1389	SCAND1
1390	SCARA3
1391	SCARF1
1392	SCARF2
1393	SCG2
1394	SCG3
1395	SCGB1D2
1396	SCIMP
1397	SCIN
1398	SCN2B
1399	SCN4B
1400	SDCBP2
1401	SDF2L1
1402	SEC61B
1403	SEL1L2
1404	SELENOH
1405	SELENOS
1406	SEMA3B
1407	SEMA4B
1408	SEMA4C
1409	SEMA6C
1410	SEMA7A
1411	SEPSECS
1412	SEPTIN3
1413	SERAC1
1414	SERPINA10
1415	SERPINA12
1416	SERPINA5
1417	SERPINA9
1418	SERPINB1
1419	SERPINB4
1420	SERPINB8
1421	SERPINH1
1422	SETD2
1423	SF1
1424	SF3B4
1425	SFRP2
1426	SH3BGRL
1427	SH3BGRL2
1428	SH3BGRL3
1429	SH3BP2
1430	SH3GL2
1431	SH3GL3
1432	SH3GLB1
1433	SH3GLB2
1434	SHANK3
1435	SHISA2
1436	SIAE
1437	SIGIRR
1438	SIGLEC11
1439	SIGLEC15
1440	SIGLEC7
1441	SIGLEC9
1442	SIRPB2
1443	SIRPG
1444	SKIL
1445	SLAMF6
1446	SLAMF8
1447	SLC14A1
1448	SLC14A2
1449	SLC22A16
1450	SLC26A11
1451	SLC26A5
1452	SLC30A5
1453	SLC3A1
1454	SLC4A1
1455	SLC4A8
1456	SLC5A8
1457	SLC66A1LP
1458	SLC6A16
1459	SLITRK4
1460	SLITRK5
1461	SLITRK6
1462	SLMAP
1463	SLURP1
1464	SMAD2
1465	SMAD4
1466	SMAP1
1467	SMCO2
1468	SMIM10
1469	SMIM13
1470	SMIM9
1471	SMNDC1
1472	SMR3A
1473	SMS
1474	SMURF1
1475	SMURF2
1476	SNN
1477	SNORC
1478	SNPH
1479	SNU13
1480	SNUPN
1481	SNX17
1482	SNX4
1483	SNX5
1484	SNX7
1485	SNX8
1486	SORBS3
1487	SORCS2
1488	SORCS3
1489	SOX2
1490	SPACA3
1491	SPAG11A
1492	SPAST
1493	SPATA20
1494	SPATA31D4
1495	SPATA9
1496	SPDEF
1497	SPG21
1498	SPHK1
1499	SPINK13
1500	SPINK2
1501	SPINK4
1502	SPINK5
1503	SPINT3
1504	SPOCK1
1505	SPP1
1506	SPR
1507	SPRED1
1508	SPSB1
1509	SPTA1
1510	SPTB
1511	SPTLC1
1512	SPTLC2
1513	SRXN1
1514	SSB
1515	SSC5D
1516	SSMEM1
1517	SSR1
1518	SSRP1
1519	ST3GAL5
1520	ST3GAL6
1521	ST6GAL1
1522	ST6GALNAC1
1523	ST6GALNAC2
1524	ST8SIA2
1525	ST8SIA4
1526	ST8SIA6
1527	STAMBP
1528	STAMBPL1
1529	STAP1
1530	STARD5
1531	STATH
1532	STC2
1533	STIP1
1534	STK16
1535	STK17B
1536	STK26
1537	STMN2
1538	STMN3
1539	STMN4
1540	STMP1
1541	STOM
1542	STOML2
1543	STX1B
1544	STX2
1545	STX3
1546	STX6
1547	STX8
1548	SUDS3
1549	SULF2
1550	SULT1B1
1551	SUMF2
1552	SUN3
1553	SUN5
1554	SUSD1
1555	SV2A
1556	SWAP70
1557	SYN3
1558	SYT17
1559	SYT2
1560	SYT3
1561	SYT5
1562	SYT7
1563	SYT9
1564	SYTL1
1565	TAC3
1566	TAC4
1567	TAF15
1568	TAFA1
1569	TAFA2
1570	TAFA3
1571	TAFA5
1572	TAGLN2
1573	TAPBP
1574	TARBP2
1575	TAX1BP1
1576	TBCB
1577	TBK1
1578	TBX22
1579	TBXAS1
1580	TCN1
1581	TCN2
1582	TCTN2
1583	TDP1
1584	TEAD4
1585	TEK
1586	TENM2
1587	TENM4
1588	TEPSIN
1589	TEX29
1590	TFPI2
1591	TFRC
1592	TGM4
1593	THOC1
1594	THPO
1595	THYN1
1596	TIAL1
1597	TIGAR
1598	TIGIT
1599	TIMD4
1600	TIMELESS
1601	TINAGL1
1602	TK1
1603	TK2
1604	TLE5
1605	TLL1
1606	TLR1
1607	TLR3
1608	TMCO5A
1609	TMED4
1610	TMEM106B
1611	TMEM132B
1612	TMEM132C
1613	TMEM154
1614	TMEM167A
1615	TMEM190
1616	TMEM230
1617	TMEM234
1618	TMEM237
1619	TMEM25
1620	TMEM59L
1621	TMEM70
1622	TMEM87B
1623	TMEM9
1624	TMIE
1625	TMOD3
1626	TMPO
1627	TMPRSS11A
1628	TMPRSS11D
1629	TMX2
1630	TNC
1631	TNFRSF10A
1632	TNFSF10
1633	TNFSF18
1634	TNFSF4
1635	TNFSF9
1636	TNKS
1637	TNMD
1638	TNS4
1639	TOLLIP
1640	TOM1L2
1641	TOPBP1
1642	TOR1AIP1
1643	TOR1AIP2
1644	TOX3
1645	TPD52L1
1646	TPI1
1647	TPM1
1648	TPST2
1649	TRABD2A
1650	TRAF4
1651	TRAT1
1652	TRH
1653	TRIAP1
1654	TSG101
1655	TSNARE1
1656	TSPEAR
1657	TSSK2
1658	TST
1659	TTC1
1660	TTC17
1661	TTC9B
1662	TTL
1663	TTMP
1664	TUBA8
1665	TWF1
1666	TXNDC15
1667	TXNL4B
1668	TXNRD1
1669	TYK2
1670	TYMP
1671	UBA1
1672	UBA2
1673	UBASH3B
1674	UBE2A
1675	UBE2C
1676	UBE2D4
1677	UBE2F
1678	UBE2J1
1679	UBE2J2
1680	UBE2M
1681	UBE2V2
1682	UBLCP1
1683	UBQLN4
1684	UBXN2B
1685	UBXN4
1686	UCK2
1687	UCN3
1688	UFC1
1689	UGT1A8
1690	UGT2A1
1691	ULBP2
1692	UNC13A
1693	UNC5A
1694	UNC93B1
1695	UPK3BL1
1696	UROD
1697	USB1
1698	USH1C
1699	USO1
1700	USP28
1701	USP8
1702	UTS2
1703	UTS2B
1704	VAMP5
1705	VAMP7
1706	VAPA
1707	VAPB
1708	VARS1
1709	VASN
1710	VAV3
1711	VCY
1712	VEGFB
1713	VEGFD
1714	VIT
1715	VPS4A
1716	VSIG2
1717	VSIG4
1718	VSTM4
1719	WARS1
1720	WBP1L
1721	WDR1
1722	WDR44
1723	WFDC10A
1724	WFDC11
1725	WFDC13
1726	WFDC3
1727	WNT7A
1728	WWOX
1729	XCL2
1730	XG
1731	XPNPEP1
1732	XRCC1
1733	XXYLT1
1734	YARS1
1735	YBX2
1736	YIPF6
1737	YME1L1
1738	YWHAB
1739	YWHAG
1740	YWHAH
1741	ZFAND1
1742	ZFAND5
1743	ZFP91
1744	ZG16B
1745	ZHX1
1746	ZNF18
1747	ZNF23
1748	ZNF275
1749	ZNF276
1750	ZNF329
1751	ZNF334
1752	ZNF526
1753	ZNF566
1754	ZNF774
1755	ZNRF4
1756	ZP4
1757	ZPBP
1758	ZPBP2
1759	ZWILCH
[truncated: 12 more columns]

## Sheet: Combinations
Database combination	The number of bases in the combination	Number of unique proteins	Proteins
HALL	1	1759	A2ML1, A4GNT, AAGAB, ABHD14A, ABHD14B, ABO, ABRAXAS1, ACAA1, ACACB, ACAN, ACAP2, ACBD6, ACBD7, ACLY, ACP1, ACP3, ACP7, ACRV1, ACTG1, ACTN1, ACTN2, ACTR3, ACVR2A, ACVR2B, ADAM10, ADAM12, ADAM15, ADAM19, ADAM29, ADAM7, ADAMDEC1, ADAMTS6, ADAMTSL4, ADGRF1, ADGRF5, ADH4, ADK, ADM, ADPGK, ADRM1, AFAP1L1, AGER, AGFG1, AGO3, AGR3, AHSA1, AK4, AK5, AKR1B1, AKR1C3, AKR7A2, ALAD, ALCAM, ALDH1A1, ALDH3A1, A…
AgeAnnoMO	1	722	AACS, AAK1, ABCA6, ABCA8, ABCE1, ABL2, ABTB2, ACACA, ACADM, ACOX2, ACSM3, ACSM5, ACTB, ACYP2, ADAMTS1, ADAMTS13, ADAMTS15, ADAMTS5, ADCYAP1, ADH1A, ADIRF, AEBP1, AFP, AIF1, AIF1L, AKAP6, AKAP8, AMIGO2 , AMOT, ANGPT2, ANK2, ANK3, ANXA1, AP2B1, AP2M1, API5, APP4, ARF4, ARF6, ARL2, ASAP1, ASB15, ASGR1, ASPG, ATG9B, AUP1, B2M, B3GNT2, BAG5, BAZ1B, BCAN, BCL2 , BET1, BGLAP, BGN, BID, BIN2, BLMH, BMP2K…
AgeFactDB	1	449	ABAT, ABCC5, ACAT1, ACER3, ACHE, ACO2, ACOX3, ACTR1B, ADSSL1, AFG3L2, AGMO, AGPAT5, ALG10, ALG12, ALG5, ALKBH8, AMD1, AMPD2, AP1M1, AP3B2, AP3D1, AP3M2, AP3S2, APRT, AQP9, ARF1, ARHGDIA, ARIH2, ARL8A, ARMC3, ASH2L, ASMTL, ATG2B, ATG3, ATG4A, ATG4D, ATG5, ATG9A, ATIC, ATP1A3, ATP2A1, ATP2C1, ATP5A1, ATP5B, ATP5C1, ATP6V0A1, ATP6V0D1, ATP6V1A, ATP6V1B2, ATP6V1H, ATP7A, ATP8B1, BANF1, BCS1L, BIN3, B…
AgeAnnoMO, HALL	2	346	ACE2, ACP5, ACTN4, ADAMTS4, ADGRG5, AGR2, AK1, AKR1A1, ALDOA, ALDOB, ANG, ANGPT1, ANGPTL3, ANGPTL4, ANP32B, ANXA2, ANXA3, ANXA5, ANXA6, AOC3, AP1S2, AP2A2, APMAP, ARAF, ARF5, ARID3A, ARPC3, ARPP19, AURKB, AZU1, BCAM, BMP1, BMP10, BMPER, BMX, BPI, BSG, BTC, CA9, CAMP, CAP1, CASP3, CAV2, CBR3, CBX5, CCDC80, CCL18, CCL23, CCL24, CCL25, CCL27, CCL28, CD200R1, CD207, CD226, CD27, CD44, CD47, CD81, CDH…
AgingBank	1	144	AA-NAT, ABCC4, ABCC8, ABI3, ACE, ACSS3, ADAMTS7, ADARB2, AEG-1, AKT, ALK4, ALK5, ALK6, ALPK1, APOE E2, APOE E4, ASMT, ATRIP, BCL-xL, BIS, BRG1, BTBD9, C-MYC, C7orf50, CACNA1C, CARF , CARS, CDC73, CDCA3, CDH4, CDK10, CDK4, CENP-A , CITK, CLSTN2, COMT, CX3CR1, CYLD, Chk1, DEAF1, DEC1, DLC1, DNMT3A, DRB1, E47, ELOVL4, FAM19A5, FBXO31, FOXO3a, Formin 2, GALNT14, GBA, GH, GRP78, GSTZ1, Gro-1, HLA-DRB1…
jMorp	1	142	ABCA12, ABCA13, AGT, AHNAK, AKAP9, ALB, ALMS1, ANKAR, ANKRD31, APCS, APOC1, APOH, AQR, ASPM, ATRN, C1RL, C1S, C3, C8A, C9orf43, CACNA1I, CCDC136, CCDC87, CDK5RAP2, CENPE, CEP162, CEP290, CFH, CHD7, CIT, CLEC3B, CNTRL, CP, DENND5A, DMXL2, DNAH1, DNAH2, DNAH3, DNAH5, DNAH8, DNHD1, DSCAM, DST, F12, FETUB, FGD6, FRYL, FSIP2, GC, GOLGA4, GOLGB1, GTF3C1, HABP2, HBA1;, HBB, HECTD4, HMCN1, HPR, HUWE1, IG…
AgingAtlas	1	85	AARS1, ADCY3, ADCY4, ADCY6, ADCY7, ADCY8, ADCY9, ADIPOR1, ADIPOR2, AKT1S1, ALDH9A1, APPL1, ARID5A, ATF4, ATF6B, ATG101, ATG13, AXL, BMP2, BTK, CAMK4, CAMKK2, CARD10, CCL21, CCL4, CFLAR, CREB3, CREB3L2, CREB3L3, CREB3L4, CREB5, CXCL2, CXCL8, DCTN1, DDX58, EDARADD, EHMT1, EIF4E1B, EIF4E2, FADS1, FOXL2, GRIA2, HK3, IKBKG, IL1R1, IRS4, KLF4, MAP3K14, MMP1, MYD88, NLRP3, NRAS, PIAS4, PIDD1, PIGF, PIK3…
AgeFactDB, HAGR	2	68	AGPAT2, AGTR1, APTX, BAK1, BSCL2, BUB1B, BUB3, CDK7, CDKN1A, CLOCK, COQ7, CSNK1E, EEF1E1, EGR1, EPOR, FOS, FOXM1, FOXO4, GSK3B, HBP1, HDAC3, IL7, IRS2, LMNB1, NBN, PEX5, PLCG2, PMCH, POLA1, POLB, POLD1, POLG, POU1F1, PPP1CA, PRKCD, PROP1, PTK2B, RAD52, RECQL4, RGN, RPA1, S100B, SDHC, SIN3A, SLC13A1, SNCG, SOCS2, STAT5A, STUB1, SUMO1, SUN1, TAF1, TBP, TERF1, TERF2, TFAP2A, TFDP1, TOP2A, TOP3B, TP5…
AgeFactDB, HALL	2	66	ADH5, AK2, AKT3, ARRB1, ASF1A, ATG7, BECN1, CASK, CASP2, CBS, CHEK1, CHMP3, CSNK2A1, DBI, DECR2, EIF2AK4, EIF4A1, FH, G6PD, GDF11, GDI1, GNAS, GOT1, GPI, HAT1, HDLBP, HK1, HSD17B14, HSPA5, HSPG2, ING1, KEAP1, LCP1, MAD2L1, MAN1A2, MAN1B1, MTHFD1, NAALAD2, NACA, NDUFA5, PABPC4, PM20D1, PMP2, PRKG1, PRPS1, QPRT, RAB7A, RBBP5, RPLP2, RPS3A, RPS4X, RPS5, RRM1, SCO1, SGTB, SURF1, TALDO1, TBCE, TBPL1, …
AgeFactDB, AgingAtlas, HAGR	3	66	ADCY5, AR, ATF2, ATM, ATR, BAX, BCL2, BLM, BMI1, BRCA1, BRCA2, CACNA1A, CDK1, CEBPA, CHEK2, CNR1, CREB1, DBN1, DDIT3, EEF1A1, EEF2, ELN, ERBB2, ERCC2, ERCC3, ERCC5, ERCC6, ERCC8, FGF23, GCLC, GCLM, GPX1, GPX4, GSK3A, GSS, GTF2H2, HELLS, HESX1, HIC1, HOXB7, HOXC4, HSPD1, HTT, IRS1, JUND, KCNA3, LRP2, MAP3K5, MSRA, MT-CO1, MXD1, NCOR2, NFE2L2, NFKB2, NFKBIA, NOG, PDGFRB, PIK3CB, PIK3R1, PPARG, PPM1…
AgeFactDB, HAGR, HALL	3	34	ABL1, AIFM1, APP, ARHGAP1, CCNA2, CDKN2B, CREBBP, CTNNB1, EIF5A2, GH1, GHRH, HDAC2, IL6, IL7R, LEP, MAPK14, MAPK3, MAPK8, MAPK9, MED1, MYC, PCK1, PIN1, PPARA, PPARGC1A, PTK2, PTPN1, PYCR1, RAD51, SHC1, STAT5B, UBE2I, VCP, YWHAZ
HALL, jMorp	2	32	APOA2, APOA4, APOB, APOF, C4BPA, C4BPB, C8G, CFHR1, CFI, CFP, COL1A1, CPB2, CPN1, CPN2, F13B, F5, FGB, FGG, GPLD1, HP, HPX, HRG, IGFALS, IGHG1, IGHG2, ITIH2, KNG1, PGLYRP2, PZP, SAA4, SELENOP, SERPINA3
AgingAtlas, HALL	2	30	AKT2, BCL10, BCL2L1, BIRC2, BMP6, CCL1, CCL19, CREB3L1, CSF2RB, EIF4E, EIF4EBP1, ENO1, GCK, IL15, IL1A, IL2RB, ITGA2, MMP10, MMP13, PLCG1, PRKCB, PSAT1, RELB, TIRAP, TLR4, TNFAIP3, TNFSF13B, TRADD, TRAF1, ZAP70
AgeAnnoMO, jMorp	2	28	AFM, AHSG, APOM, C4A, C4B, C8B, CD5L, CENPF, CFB, ECM1, F10, FCN3, FGA, GPX3, IGHG4, IGKV4-1, ITIH1, KIF5C, LRG1, PLCH1, RRBP1, SACS, SERPINA7, SERPIND1, SERPINF1, SERPINF2, SERPING1, SYNE2
AgeAnnoMO, HALL, jMorp	3	28	A1BG, AMBP, APOA1, APOC2, APOL1, AZGP1, C1R, C2, C5, C6, C7, C9, F2, F9, FBLN1, GSN, ITIH3, ITIH4, LUM, PLG, PPBP, PROS1, SERPINA1, SERPINA4, SERPINA6, TF, VTN, VWF
AgeAnnoMO, AgeFactDB	2	23	AASS, ADA, ARPC2, CCNB1, DMD, EIF3A, EIF3F, FABP4, FAP, ILK, MCM2, NOP58, PARL, PAWR, PI16, RAD50, RCL1, SGCD, SNF8, SNX25, STX7, TES, XPOT
AgingBank, HALL	2	22	ABI3BP, ADA2, ASAH1, BMPR2, CNTN5, DUSP6, GLB1, GPX7, IGFBP5, IL12RB2, LGALS3, MGP, NCAM2, NLRP1, NXPH2, PAX4, PPP1R1A, PSMB5, RUNX3, SVEP1, TGFA, VDR
AgeAnnoMO, AgingAtlas, HALL	3	22	ADH1B, BCL2A1, CCL13, CCL20, CD14, CD40LG, CD9, CXCL1, CXCL12, ENO2, FGF7, FGFR3, HGF, IGFBP1, IL1B, IL6ST, MMP14, MMP2, MYLK, PECAM1, TNFRSF11A, VEGFC
AgeAnnoMO, AgingAtlas	2	21	AREG, BIRC3, CALR, CCL26, CCL3, CCL7, CD55, EHMT2, MMP12, MMP3, PLAUR, PRKAA1, RPS6KA5, SESN1, SESN3, TIMP1, TNFRSF13C, TNFRSF1A, TNFRSF1B, TNFSF14, VCAM1
AgeFactDB, AgingAtlas, HAGR, HALL	4	21	CDC42, CISD2, DLL3, ERCC1, ERCC4, FLT1, GSR, GSTA4, HSP90AA1, HSPA8, HSPA9, MAX, MXI1, NFKB1, NGF, NGFR, PAPPA, PCMT1, PDGFRA, PRKCA, XRCC6
AgeAnnoMO, AgeFactDB, HAGR	3	15	APEX1, HDAC1, IL2, IL2RG, NCOR1, PDPK1, PML, PRKDC, PTPN11, RAE1, SOD1, TGFB1, TOP2B, XPA, XRCC5
AgeAnnoMO, AgeFactDB, HALL	3	13	CNDP2, GAPDH, LRIG3, MAPK1, MSN, PARK7, PDE4D, PRDX6, RBM39, ROCK2, RPS7, SKP1, YWHAE
AgeFactDB, AgingBank, HAGR	3	13	E2F1, GHRHR, KL, PSEN1, RB1, SIRT1, SIRT3, SIRT7, SSTR3, TERT, TP53, VEGFA, WRN
AgeAnnoMO, AgeFactDB, AgingAtlas, HAGR	4	13	BDNF, C1QA, EMD, ESR1, FAS, FEN1, FGFR1, MDM2, MTOR, NR3C1, PRDX1, RET, TNF
AgeFactDB, AgingAtlas, AgingBank, HAGR	4	11	AKT1, CDKN2A, FOXO1, FOXO3, HRAS, HSF1, HSPA1B, IGF2, INS, MLH1, PIK3CA
AgeAnnoMO, AgeFactDB, AgingAtlas, HAGR, HALL	5	11	CAT, GSTP1, HMGB2, IGFBP2, INSR, MAPT, NRG1, PDGFB, PLAU, PTEN, SOD2
AgeFactDB, AgingAtlas	2	10	ADCY1, ARNTL, ATP5O, DLAT, EPS8, H2AFX, PRKAA2, PRKAB2, PRKACB, PRKACG
AgingAtlas, HAGR	2	10	CTF1, FGF21, IFNB1, IKBKB, MIF, MT1E, NFE2L1, RICTOR, SPRTN, SQSTM1
AgeAnnoMO, AgeFactDB, HAGR, HALL	4	9	CEBPB, GRB2, HIF1A, JUN, PCNA, PTGS2, SST, STAT3, TOP1
AgeAnnoMO, AgingBank	2	8	CD36, CDK6, GDF15, IGFBP4, MCL1, NDRG1, PER2, RBM38
HAGR	1	6	BMAL1, EPS8L2, H2AX, TRAP1, TRPV1, UBA52
AgeFactDB, AgingAtlas, HALL	3	4	MVK, RPS6KB1, SIRT2, UBB
AgeFactDB, AgingAtlas, AgingBank, HAGR, HALL	5	4	HSPA1A, IGF1, IGF1R, PARP1
AgeFactDB, AgingBank	2	3	ADARB1, SIRT6, TERC
AgeFactDB, jMorp	2	3	DYNC2H1, PLEKHH2, SNX2
AgingAtlas, AgingBank	2	3	ADCY2, MAP3K7, TNFSF11
HAGR, HALL	2	2	ATP5PO, CCN2
AgeAnnoMO, AgeFactDB, jMorp	3	2	APOD, FN1
AgeAnnoMO, AgingBank, HALL	3	2	CHIT1, LYN
AgeFactDB, AgingAtlas, AgingBank	3	2	CTGF, RHEB
AgingAtlas, HAGR, HALL	3	2	HTRA2, NUDT1
AgeAnnoMO, AgeFactDB, AgingAtlas, HALL	4	2	CYCS, PRKACA
AgeAnnoMO, AgeFactDB, AgingBank, HAGR	4	2	GHR, LMNA
AgeFactDB, AgingBank, HAGR, HALL	4	2	HMGB1, LEPR
AgeAnnoMO, AgeFactDB, AgingAtlas, AgingBank, HAGR, HALL	6	2	EGF, EGFR
AgeAnnoMO, AgeFactDB, AgingAtlas, HAGR, HALL, jMorp	6	2	CLU, EFEMP1
AgeAnnoMO, HAGR	2	1	DGAT1
AgeAnnoMO, AgeFactDB, AgingBank	3	1	ALDH2
AgeAnnoMO, AgingAtlas, AgingBank	3	1	ADIPOQ
AgeFactDB, AgingBank, HALL	3	1	DHX9
AgeFactDB, HAGR, jMorp	3	1	EP300
AgeFactDB, HALL, jMorp	3	1	PTCHD3
AgeAnnoMO, AgeFactDB, HAGR, jMorp	4	1	A2M
AgeAnnoMO, AgingAtlas, HAGR, HALL	4	1	GRN
AgingAtlas, AgingBank, HAGR, HALL	4	1	SERPINE1
AgeAnnoMO, AgeFactDB, AgingAtlas, AgingBank, HAGR	5	1	CETP
AgeAnnoMO, AgeFactDB, AgingBank, HAGR, HALL	5	1	JAK2
AgeAnnoMO, AgeFactDB, HAGR, HALL, jMorp	5	1	APOC3
AgeFactDB, AgingAtlas, AgingBank, HAGR, jMorp	5	1	IGFBP3
AgeFactDB, AgingBank, HAGR, HALL, jMorp	5	1	PON1
AgeAnnoMO, AgeFactDB, AgingBank, HAGR, HALL, jMorp	6	1	APOE
