# Supplementary material for: Integrated Analysis of Proteomic Marker Databases and Studies Associated with Aging Processes and Age-Dependent Conditions: Optimization Proposals for Biomedical Research
Source: Proteomes. 2025 Nov 6;13(4):57. doi: 10.3390/proteomes13040057 (PMC12641871; doi:10.3390/proteomes13040057)
Supplement: Supplementary file 1 [file proteomes-13-00057-s001.zip › upset_analysis_results_Research.xlsx]

## Sheet: Proteins_combinations
№	Sullivan KD et al.	Arthur L et al., Ferkingstad E et al., Sathyan S et al., Sebastiani P et al., Williams SA et al.	Arthur L et al., Ferkingstad E et al., Sathyan S et al., Sebastiani P et al., Sullivan KD et al., Williams SA et al.	Ma J et al.	Arthur L et al., Ferkingstad E et al., Sathyan S et al., Sullivan KD et al., Williams SA et al.	Arthur L et al., Ferkingstad E et al., Sathyan S et al., Williams SA et al.	Arthur L et al., Ferkingstad E et al., Sebastiani P et al., Williams SA et al.	Sebastiani P et al.	Arthur L et al., Ferkingstad E et al., Ma J et al., Sathyan S et al., Sebastiani P et al., Williams SA et al.	Arthur L et al., Ferkingstad E et al., Ma J et al., Sathyan S et al., Sebastiani P et al., Sullivan KD et al., Williams SA et al.	Arthur L et al., Ferkingstad E et al., Sebastiani P et al., Sullivan KD et al., Williams SA et al.	Siino V et al.	Arthur L et al., Ferkingstad E et al., Ma J et al., Sathyan S et al., Williams SA et al.	Arthur L et al., Ferkingstad E et al., Williams SA et al.	Garcia-Vilanova A et al.	Arthur L et al., Ferkingstad E et al., Ma J et al., Sathyan S et al., Sullivan KD et al., Williams SA et al.	Arthur L et al., Ferkingstad E et al., Ma J et al., Sebastiani P et al., Williams SA et al.	Arthur L et al., Ferkingstad E et al., Sathyan S et al., Sebastiani P et al., Siino V et al., Williams SA et al.	Arthur L et al., Ferkingstad E et al., Sullivan KD et al., Williams SA et al.	Arthur L et al., Ferkingstad E et al., Sathyan S et al., Sebastiani P et al., Siino V et al., Sullivan KD et al., Williams SA et al.	Arthur L et al., Ferkingstad E et al., Ma J et al., Sathyan S et al., Sebastiani P et al., Siino V et al., Williams SA et al.	Xu R et al.	Arthur L et al., Ferkingstad E et al., Ma J et al., Sathyan S et al., Sebastiani P et al., Siino V et al., Sullivan KD et al., Williams SA et al.	Arthur L et al., Ferkingstad E et al., Garcia-Vilanova A et al., Sathyan S et al., Sebastiani P et al., Williams SA et al.	Ma J et al., Sebastiani P et al.	Arthur L et al., Ferkingstad E et al., Ma J et al., Sebastiani P et al., Sullivan KD et al., Williams SA et al.	Ma J et al., Siino V et al.	Arthur L et al., Ferkingstad E et al., Garcia-Vilanova A et al., Ma J et al., Sathyan S et al., Sebastiani P et al., Williams SA et al.	Garcia-Vilanova A et al., Ma J et al.	Arthur L et al., Ferkingstad E et al., Garcia-Vilanova A et al., Sathyan S et al., Sebastiani P et al., Sullivan KD et al., Williams SA et al.	Santos-Lozano A, et al.	Arthur L et al., Ferkingstad E et al., Ma J et al., Williams SA et al.	Arthur L et al., Ferkingstad E et al., Sathyan S et al., Siino V et al., Williams SA et al.	Arthur L et al., Ferkingstad E et al., Sebastiani P et al., Siino V et al., Williams SA et al.	Arthur L et al., Ferkingstad E et al., Ma J et al., Sebastiani P et al., Siino V et al., Williams SA et al.	Arthur L et al., Ferkingstad E et al., Santos-Lozano A, et al., Sathyan S et al., Sebastiani P et al., Siino V et al., Williams SA et al.	Arthur L et al., Ferkingstad E et al., Garcia-Vilanova A et al., Ma J et al., Sathyan S et al., Sebastiani P et al., Sullivan KD et al., Williams SA et al.	Arthur L et al., Ferkingstad E et al., Ma J et al., Santos-Lozano A, et al., Sathyan S et al., Sebastiani P et al., Siino V et al., Williams SA et al.	Arthur L et al., Ferkingstad E et al., Garcia-Vilanova A et al., Sebastiani P et al., Sullivan KD et al., Williams SA et al.	Arthur L et al., Ferkingstad E et al., Ma J et al., Sathyan S et al., Sebastiani P et al., Siino V et al., Williams SA et al., Xu R et al.	Sebastiani P et al., Williams SA et al.	Siino V et al., Xu R et al.	Arthur L et al., Ferkingstad E et al., Garcia-Vilanova A et al., Sathyan S et al., Williams SA et al.	Arthur L et al., Ferkingstad E et al., Sathyan S et al., Sebastiani P et al., Williams SA et al., Xu R et al.	Arthur L et al., Ferkingstad E et al., Sebastiani P et al., Siino V et al., Sullivan KD et al., Williams SA et al.	Arthur L et al., Ferkingstad E et al., Sathyan S et al., Sebastiani P et al., Siino V et al., Williams SA et al., Xu R et al.	Arthur L et al., Ferkingstad E et al., Garcia-Vilanova A et al., Ma J et al., Sathyan S et al., Sebastiani P et al., Siino V et al., Williams SA et al.	Arthur L et al., Ferkingstad E et al., Garcia-Vilanova A et al., Sathyan S et al., Sebastiani P et al., Siino V et al., Sullivan KD et al., Williams SA et al.	Garcia-Vilanova A et al., Siino V et al.
1	A2M	2A5A	A1CF	2ABA	ACADL	5NT3B	4EBP2	ACACB	1433B	ACAD8	ADPGK	A1AG2	6PGL	4EBP1	AL1L1	A2ML1	4F2	CADH5	ARL15	APOC3	1433Z	A0A087WW43	ALDOA	AN32A	BACH	ARSA	ABCE1	1433E	CTNA1	ADH1B	ABCF1	DEST	AMPN	ADIPO	CADH1	AFAM	GOLM1	AACT	AGR2	CAH2	A4GCT	HABP2	CPNS1	ANGI	APOC2	CO2	APOD	APOL1	H2B1K
2	A4GALT	3BP2	AAGAB	A16A1	ACADM	8ODP	5HT7R	ALKB5	1433S	ACE	AIMP1	ACTA	ABHEB	4EBP3	AN32E	AGO3	APT	CBG	ARL5B	APOM	A1AT	A0A087X054	ANXA2	ARK72	CATL1	ASAH1	B3AT	AATC	DP13B	ARL3	ACOT4	DHB8	ANTR2	CO8A	CATD	ALBU	PDIA4	B2MG	AHSA1	CBPQ	ATS5	HV169	KAP2	FHR1	APOE	FA10	CLUS	CD5L	IGD
3	A4GNT	3HAO	ABL1	AAAD	ACADS	ABHDA	ABHEA	AMBN	1433T	ACLY	ARAF	ACTB	ACADV	7B2	ASSY	ALDH2	ATPB	CBPB2	BMP3	C1R	A2MG	A0A087X1J7	APMAP	DEF1	DIAC	CANT1	CO4B	ARGI1	HEBP2	CAMP	AMPO	DOPD	F13A	CO8G	CFAD	CO5	PDIA6	CRIS3	FKBP2	LG3BP	I17RC	HV5X1	NP1L4	NOE1	C1QA	FA11	HPT	CPN2	K2C8
4	AARS	3MG	ABL2	AATM	ACOT8	ACDSB	ADA11	AMELX	2AAA	ACTN1	ARL2	ACTBL	ACBP	AGRG1	BASP1	ANXA3	BGAL	CFAI	BMP8B	C1RL	ANGT	A0A0A0MRJ7	APOB	ECP	IR3IP	CNDP2	DCD	BPIB1	HSP72	CAPSL	ARRB2	I36RA	FCG3A	FA5	ENOA	CO7	PIP	CYTC	GALE	PLMN	PMGT2	LV211	RL12	RNAS4	CNDP1	HEP2	NGAL	IGHM	XPO2
5	AASDHPPT	5HT2A	ACAP2	AB12B	ACSF2	ACO13	ADA12	ANFC	3HIDH	AGO1	AURKB	APOA	ADPRS	AGRIN	BI2L1	ANXA4	CAP1	CHLE	BTLA	CILP2	ANT3	A0A0B4J1R6	APOH	ELNE	KPCD	DSG1	DESP	CAN2	HYOU1	CIRBP	CDKL1	IDHC	GAPR1	IBP5	FINC	CO9	PRDX4	HEMO	SKP1	THRB	TSNA1	PROZ	SH3L2	SPA11	MMRN2	LYAM1	S10A9	MMP9
6	ABCC6	5HT6R	ACBD6	ABCAC	ADH1A	ACY2	ADA19	ARAID	6PGD	AIFM1	BACH1	APOC4	AGAL	AK1BA	BPIB2	ARF1	CAZA1	CO4A	CASP8	COMP	CAH1	A0A0G2JMY9	BTD	ERO1A	LICH	EEA1	FCGBP	DNJA4	LXN	FAM3D	COX18	ML12A	K1C16	IPSP	G3P	CRAC1	PRTN3	IC1	SRSF6	TPIS
7	ABHD10	5NTC	ACBD7	ABCB6	ADH6	ADH1G	AGGF1	ARK2C	ABRX2	ALDOC	BAMBI	ATL4	ANAG	AK1C4	CALU	ARF4	CCS	CO6	CCNA1	CRP	CATA	A0A140T9C0	C1QC	HNRDL	MPRD	ERBB2	HV118	HNRPM	NCKP1	HDGF	ING2	S10A3	MIME	ITA2B	HBA	FBLN3	RPIA	PLSL
8	ABHD12	5NTD	ACE2	ABCD3	ADK	ADPPT	AHSP	B4GA1	ACP7	ANXA1	BIN1	C1QB	ANX11	AKA7A	CAP2	ARF5	CH60	CO6A3	CCNB2	CSF1R	CFAB	A0A1B0GWA2	C4BPA	HNRPF	NPC2	ERP44	HV307	IPYR	NDRG2	LMNB1	MYH13	SMD2	PGBM	TSP1	SODC	TETN	S100P	ZA2G
9	ABHD14A	A4	ACTN2	ABI1	ADPRH	AGRB3	AMNLS	BMR1A	ADA15	ANXA5	C4BPB	CAD13	ARPC5	AMPE	CFA52	BCAT2	CYTN	COIA1	CD69	DSG2	CFAH	A6XND1	CD44	KAD1	PO210	FURIN	IGK	KCRB	NUCB2	MIA	OBSCN	TCPA	SAA2
10	ABHD14B	A4GAT	ACY1	ACAD9	AIDA	AK1C3	ANGL3	C1QT2	AK1A1	ANXA7	CALY	CAVN2	BAIP2	APCB	CLIC6	BPNT1	DECR	COL11	CNPY4	F13B	CH3L1	B1B0D4	CNTN1	LEG10	PRPC	GALK1	IGKC	LEG7	RAB25	MMP10	TNR6C	THIC
11	ABLIM3	AAPK1	ACYP2	ACBD5	AIF1L	AK1D1	ARC1B	CADM4	AK1C1	ANXA9	CARD9	CD99	BGLR	ARL14	CRYM	CAB39	DJB12	CXCL7	CRIPT	FBLN1	CO3	C9IZ80	DAG1	LEG1H	PSMD1	IL18	IGM	MYG1	RAB6A	MMP8	TOR3A
12	ABO	AAPK2	ADAM7	ACER1	AMPD2	ALKB2	ARFG2	CALC	AL1A1	AP2A2	CAV2	CDKL3	CASPE	AVR2A	DCPS	CD9	DNSL2	FA7	DHRS9	FBLN5	CO6A1	C9JCK5	FLNA	NP1L1	RASK	IL37	K22E	NPM	RL18	NUDC	TS1R3
13	ACAA1	ABC3G	ADAM9	ACO11	ANXA8	ALKB3	ARHG7	CASA1	AL1A3	ARL8B	CBX5	CHM4P	CEAM8	B3GN4	DNAL1	CLPP	DYLT1	FCG3B	FABP9	FCN2	COF1	C9JEJ2	GGH	PAPS1	RNAS7	KLK6	KV224	NSF1C	RUVB2	RBBP9	WDR87
14	ACADSB	ABD12	ADH4	ACOHC	AP1S2	ALR	ARHG8	CCBE1	AL3A1	ARSB	CCL1	CO8B	DCUP	BY55	FBXW9	COMT	ECH1	FETUA	FGL2	FCN3	ENPL	E7EQB2	IGHG4	PGRP1	RTN4	LACRT	KV230	ORN	SPB10	SET
15	ACADVL	ABLM3	ADH7	ACON	APOL3	AMERL	AT1B1	CCNC	ALAT1	ASPH	CCL14	CU129	DD19A	CADH8	FUBP1	COX5A	ESTD	FHR5	FHL1	FETUB	GELS	F8W079	IGJ	PLSI	SLUR1	LNX1	KV401	PDIA1	SPB3	TIMP1
16	ACAN	ABRX1	ADM2	ACOX1	APTX	AMYP	AT1B3	CD22	AMD	ATG4B	CCL22	DOPO	DHSO	CANB2	GALT6	CRNN	HNRPQ	H31	GMFB	GP1BA	HS90B	G3XAP6	ITIH1	PMGE	ST14	MMP7	LV39	PERM	SRC8	UAP1
17	ACAT1	ACES	ADRM1	ACOX3	ARL4D	ANF	ATG7	CD276	AMPL	BLMH	CD1A	EF1A1	DNPH1	CASB	GFPT1	DCXR	IMA7	HGFA	GULP1	KLKB1	HSP7C	H0YLB9	ITIH4	PROF2	STX16	NAMPT	MYH9	SPTN1	TBB4B	UFC1
18	ACAT2	ACV1B	AGAP2	ACPH	ARL5A	ANR54	ATS6	CD34	APRV1	C1QBP	CD27	EPCR	ECHM	CDKA2	GSTM5	DMBT1	ISK5	HGFL	LAMA2	LUM	IBP7	H7C121	KNG1	PURA1	SUSD2	NUCB1	PON3	TACD2	TBB6	WFDC2
19	ACHE	ACVL1	AGAP3	ACSL1	ARL6	ANX13	AUGN	CEAM1	ARLY	CAND1	CD80	FA12	EF1D	CFLAR	HDHD1	DTD1	KTDAP	HSP76	LSM4	MBL2	LEG3	J3KRP0	LCN1	RNAS2	TIP	PGAM1	TLN1	TCO1
20	ACOT13	ADA10	AGFG1	ACTC	ARL9	AP4A	B2CL1	CEND	ASM	CAPG	CD83	FILA2	GDIA	COF2	HMGN5	DTD2	LANC2	IBP3	LZIC	MENT	MPRI	K7EPJ4	PIGR	RS7	TMM40	PLIN3
21	ACP1	ADA17	AGR3	ACTG	AS3MT	AR2BP	BT3A1	CEP57	ASM3A	CBR1	CD8B	GPX3	GLNA	DCTN6	HNRL1	ETFA	LX15B	IBP6	MDGA2	MGP	NDKA	K7ERI9	PPIA	RUVB1	TPM3	RAB5C
22	ACP5	ADA2	AGRP	ACTN4	ASB9	ARGI2	C16L2	CH033	ASPG	CD109	CDHR5	H2A1	GLRX1	ECI1	HYES	FAHD1	LY66C	ICOSL	PALM	MMP2	PCYOX	KV106	PRDX1	SG3A1	USE1	STIM1
23	ACP6	ADA22	AIF1	ACTZ	ASF1A	ARH	C1QT1	CHCH2	ASTRC	CD59	CDK5	HORN	GSHB	ENV	IFT27	G6PD	MAP2	K1C17	PGAM2	MYL6B	PROS	PTPRZ	SBSN	TIG1	WFD12	VPS4B
24	ACPL2	ADA23	AIP	ADA	ATG3	ARK73	CA162	CHIC2	B3GA3	CDC42	CELA1	HPTR	GSHR	EXE4	INO1	GAS7	MFGM	K2C1	PPIG	NEGR1	PSB6	Q13429	STOM	TXND5
25	ACPP	ADA29	AKT1	ADCL2	ATOX1	ASGL1	CADH3	CIA2A	B4GT1	CDSN	CKAP2	HV102	HARS1	FOLR1	K1C15	GATM	MSLN	K2C5	PRND	NRP1	PXDC2	S2533	TKT
26	ACRV1	ADA30	AKT2	ADT2	BAG1	ATX3	CADH6	CKLF	BIEA	CHP1	CLK2	HV103	HEM2	GBG11	LRBA	GMPR2	PAUF	KAIN	RRAS	PLTP	SODE	SRCRL	TPM4
27	ACVR1B	ADA32	ALK	AGO2	BAG2	B2L11	CAH11	CL12B	BPIA1	CISD2	CNTN2	HV108	HPRT	GFP	LRC46	GPX1	PHS	MADCA	RTP4	PROC	TAGL2
28	ACVR2A	ADEC1	AMY2B	AGRG6	BATF	BL1S5	CATG	CLC14	BPIA2	CKAP4	COA3	HV145	HSP13	GMPR1	LZTL1	GRHPR	PI42A	MINP1	SAR1A	PTGDS	TRFE
29	ACVR2B	ADHX	ANK2	AHNK	BCCIP	BT3A3	CBPA2	CLC4E	CAH6	CLIC1	CPT1B	HV146	IF4A1	GUAA	MARCS	HMOX1	PIPNB	PAFA	SDC3	PZP	VINC
30	ACVRL1	ADML	ANXA6	AHNK2	BLNK	CAD17	CC018	CLC5A	CALX	CLN5	CSF3R	HV313	IF4E	H2B3B	NASP	IMPA1	PLBL1	PCOC1	SVIP	ROBO4	VTDB
31	ADAM10	AF1L1	AOC1	AL3A2	BMP2	CAH12	CCN1	CLCL1	CAN1	CNOT1	CSRP2	HV315	IPYR2	HAP28	NHRF1	ITPA	PPAL	PEDF	TAF10	SHBG
32	ADAM11	AGRE2	AOC2	AL7A1	BOLA1	CAH5B	CDYL2	CLM9	CANB1	CPNE1	CSTL1	HV323	KCRU	HMGA2	NT5D1	LAMP1	PPCE	PGRP2	TNNT3	UBB
33	ADAM12	AGRE5	AP1G2	AL9A1	BPHL	CAR17	CEBPB	CLPB	CATC	CPVL	CTLA4	HV343	KPRB	HSC20	OSCP1	LMAN1	PSA7	PLF4	UCHL5	VASN
34	ADAM15	AGRF1	AP4M1	ALG9	BRAF	CAR18	CGAT2	CLTRN	CATH	CREG1	CTRL	HV349	LEGL	HXK3	PAK1	MAT2B	PUR6	RET4	VLDLR
35	ADAM17	AGRF5	APBB1	ANK1	CADM2	CCD25	CGRE1	CNTP1	CATL2	CRKL	DCAF5	HV372	LRC59	IDH3G	PGM2L	MEMO1	QOR	S10A6	VPS25
36	ADAM19	AGRG2	APBB2	ANK3	CALB2	CDK16	CL12A	CO9A2	CATS	CSDE1	DEAF1	HV373	MARE2	IL1FA	PHYD1	NUDT5	RAB18	TENX	VPS28
37	ADAM22	AGRG5	APBB3	ANKH	CALCB	CDN1A	CL3L1	COLQ	CATZ	CUL3	ECE1	HV374	NB5R2	IPP2	PROM1	NXT2	RD23B	TFR1	ZWINT
38	ADAM23	AINX	APEX1	ANM5	CASQ2	CHM2A	CLC4D	COQA1	CBPA4	DAPP1	EDIL3	HV404	NMNA1	ISK4	PTMA	OSTM1	RECQ1	THBG
39	ADAM29	AL3B1	APLP1	ANO10	CBX1	CHM2B	CLC4M	COX8A	CBPM	DBNL	EFNA5	HV428	NNRE	KAD	RHG18	PDCD6	ROA1	TRY3
40	ADAM30	ALDR	APLP2	ANO8	CBX3	CIP4	CLCKB	CR3L3	CHIP	DCTN2	EGF	HV434	NTF2	KAD4	RL21	PEA15	ROA2	ZPI
41	ADAM32	ALKL2	APOA5	ANO9	CCNA2	CISY	CLGN	CRUM1	CLC2A	DDX6	ELK3	HV551	OST48	KI2L1	RL3	PEF1	RSSA
42	ADAMDEC1	AMGO1	APOF	AP1B1	CD248	CLCA	CN093	CTG1B	CLC4K	DNER	ELMO1	HV601	PDC6I	LIRA2	RL4	PGM2	S10A7
43	ADAMTS1	AMGO2	AQP4	AP1M2	CD320	CNRP1	CO72L	CTXN3	CLH1	DSC1	ENOX1	HV64D	PFD1	LTO1	RL6	PPCS	SC61B
44	ADAMTS13	AMPB	AREG	AP2A1	CD37	CO2A1	COL10	CUED2	CN37	DSC2	EREG	HV692	PFKAM	LTOR2	RL7	PTGR2	SODM
45	ADAMTS15	AMRP	ARF3	AP2B1	CD68	CO3A1	COX42	CX6A1	COAC	DSC3	EVL	HV69D	PIMT	LUCI	RL8	PURB	SORCN
46	ADAMTS3	AN32B	ARF6	AP2M1	CD81	COAA1	CSK2B	D105A	CRLD2	DSG3	FCRL6	IGA2	PLAK	MAGA	RS18	RAB13	STML2
47	ADAMTS4	ANFB	ARL1	AP3S1	CEBPA	COMD9	CSTN3	D131A	CSK22	EGFR	FKBP7	IGE	PPAP	MAGA5	RSH4A	RAB1A	SYDC
48	ADAMTS5	ANGL1	ARL11	AP5Z1	CEBPG	CR3L2	CX6A2	DB123	CYB5	EHD4	FLT3	IGG1	PSA3	MAGA8	RSPH1	RAB1B	SYUA
49	ADAMTS6	ANGL4	ARMC5	ARC1A	CETN3	CRBB1	CX7A1	DB124	CYC	ELL	FTMT	IGL1	PSA5	MDH	RSPH9	RAB5A	SYVC
50	ADAMTSL1	ANGL7	ARPC3	ARGAL	CHIA	CSKP	CYTL1	DB134	CYTM	EMC1	FXR1	IGLC2	PSB2	MEL	SCRN1	RAB5B	TCPE
51	ADAMTSL2	ANGL8	ARRB1	ARH37	CHST4	CSTN1	DB113	DCBD2	CYTS	ENAH	GBP6	IGLC7	PSB3	ML12B	SDC4	SNX5	TCPH
52	ADCK4	ANGP1	ARSK	ARP2	CINP	CSTN2	DB132	DHB2	DAF	ENDOU	GDF5	ITB1	PSB4	MLRA	SRSF2	TLR3	TCPQ
53	ADCYAP1	ANGP2	ARTN	ARP3	CLIC2	CYRIB	DB136	DMA	DLDH	EPDR1	GKN2	K1958	PSB9	MOG	STA10	TPP1	TCTP
54	ADGRE2	ANGP4	ASAH2	ARPC2	CNN1	DAP1	DCNL5	DMPK	DP13A	ERN1	GPD1L	K1C10	PSD10	NAIF1	TBA1A	TREX2	TGM3
55	ADGRF1	ANKMT	ASAP2	ARPC4	CNN2	DCNL1	DCP1B	DPB1	DPP2	ESRP1	GPHA2	K1C13	QORX	NDKM	TBA4B	UGDH	TRFL
56	ADGRF5	ANKR1	ASCC1	ARSF	CNPY3	DCNL2	DESM	DYNAP	DPYL2	EVPL	GPR26	K1C14	RB11A	NIGB	TBB1	VAMP2	WRIP1
57	ADGRG5	ANM3	ASGR1	ASC	COPE	DHB11	DHYS	EMRE	DX39B	FMOD	GSTA4	K1C9	RET1	NOH4	TBB3	VAT1
58	ADH1C	ANR27	ASGR2	AT11B	CPLX1	DHRS6	DIK1C	EPYC	DYL2	GAN	HAT1	K2C1B	RNT2	NT5M	TBB8	WBP2
59	ADH5	ANR46	ASH1L	AT2A2	CPLX2	DIRA1	DUS2	ESR1	DYN2	GLTP	HCK	K2C3	RS5	P5CR2	TIF1B	WDR5
60	ADI1	ANTR1	ASH2L	AT2B4	CR1	DLRB2	DYL1	EVI2B	EF1B	GNAI3	HMGB1	K2C6A	RUXG	PCKGC	WDR54
61	ADIPOQ	ANX10	ASIC4	AT2C1	CRADD	DNJB4	E2AK4	F107B	ELAF	GNS	ICAM3	KJ01	S10AA	PHOCN	ZMY10
62	ADM	AP4AT	ASIP	AT2L2	CRIP1	DNM3L	EI2BA	F163A	ERLEC	GPC1	ICT1	KV105	S10AE	RALB
63	ADPRHL2	APAF	ASPN	ATGA1	CRYGS	DPOD4	EIF1A	F174B	ERLN1	GPNMB	IFNA5	KV108	S10AG	REV
64	ADRBK1	APC10	ASTL	ATLA1	CSRP1	DPOE3	ENTP3	FBN3	EZRI	GRN	IFNW1	KV112	SAP3	RIR2
65	ADSL	APC7	ATAD1	ATLA3	CUL1	DPYL1	EP3A	FCRL2	F16P1	GSTM3	IGSF8	KV116	SDCB1	RPC9
66	ADSS	APCD1	ATAD2	ATP5L	DCLK1	DSCL1	EPN4	FLVC1	F16P2	GSTO1	IL1B	KV117	SDCB2	SSDH
67	ADSSL1	APEL	ATF6B	ATP7A	DCTD	DUS23	EPOR	FNDC5	F234B	GSTP1	IL2	KV127	SGT1	SYYC
68	AES	ARB2A	ATG5	ATPA	DDIT3	ENASE	EST1	FRK	FAAA	HDHD2	IL34	KV139	SHLB2	TCP4
69	AFAP1L1	ARBK1	ATP4B	ATPF2	DDIT4	ENOB	F210A	FXYD4	FABP5	HERC1	INSL3	KV228	SMD3	TM1L2
70	AFM	ARFG1	ATP5J	ATPMK	DECR2	ENTP2	F241B	FXYD5	FUMH	HEXB	ITM2B	KV320	SNAG	TPD53
71	AFP	ARFP1	AURKA	AXA81	DENR	EXOS8	FAK1	GCR	G6PE	HPSE	JUN	KV621	SPB13	UB2D1
72	AGA	ARFP2	AXIN2	BABA1	DLG2	F10A1	FBCD1	GLPA	GALT1	HSPA9	KCNN1	KVD07	SPB8	UB2L6
73	AGER	ARHG1	BACH2	BAF	DOK1	FABPI	FBRL	GPA33	GDIB	HSPB1	KIT	KVD11	ST2B1	UBX2B
74	AGRN	ARHG2	BAD	BAG6	DRG1	FBP12	FCERA	GPHB5	GDIR1	HTRA2	KLK12	KVD13	STAR5	ZWILC
75	AGT	ARHGA	BAG3	BAK	EFHD1	FDSCP	FOXG1	GPR6	GDIR2	IDE	KLK3	KVD15	SYTC
76	AHCYL1	ARHGP	BAG4	BAP31	EGFL6	FHR2	FTCD	GUC2C	GLU2B	IDUA	KLRG2	KVD16	THIK
77	AHSG	ARI1A	BAG5	BIRC6	EMC8	FRIL	FXRD1	HBE	GLYC	IGFL3	LCN10	KVD21	THIL
78	AK1	ARI3A	BAGE2	BLT3B	ENPP2	GAG2A	G3ST1	HDBP1	GNA1	IGHG1	LEAP2	KVD29	TIAR
79	AK2	ARM10	BAGE3	BODG	ENPP6	GBRAP	G3ST2	ICOS	GNPI1	IL1A	LIMA1	LTBP1	UBP15
80	AK4	ARP19	BARD1	BPIFC	ENSA	GEMI	GOSR2	IFN17	GOLM2	IL1R2	LRFN1	LTBP2	UFD1
81	AK5	ARP21	BATF3	BRCC3	EPHB1	GGE2D	GP142	IGFL1	GRAN	IL36G	LRFN5	LV136	VP26A
82	AKAP7	ARRD3	BCAM	BRI3B	FADD	GGPPS	GRIA4	IGFL4	GUAD	IMPA2	LRP2	LV140
83	AKR1A1	ARY1	BCAR3	BRK1	FANK1	GIMA6	H12	IL33	HCD2	ISG15	LY86	LV147
84	AKR1B1	ASML	BCL10	BT3L4	FCRLB	GIPC1	H2A3	ISM2	HMCS1	ITCH	MATN2	LV151
85	AKR1B10	ASPX	BCL2	CAB45	FIBP	GLO2	H2B2E	K0319	HNRPC	KCTD5	MBD4	LV218
86	AKR1C1	AT131	BCL6	CACO1	FIS1	GOGA7	HBAZ	K1C23	HOME2	KEAP1	MDM2	LV223
87	AKR1C3	AT1B2	BDNF	CALL3	FKBP3	GSH0	HECAM	KAT6A	HPHL1	KLK10	MDM4	LV310
88	AKR1C4	AT1B4	BDP1	CALL5	FKBP4	H6ST3	HERP2	KCJ11	HS71A	KLK11	MFRP	LV312
89	AKR1D1	AT2A3	BECN1	CALM1	FOLR2	HAOX1	HNRH1	KCNE2	HS90A	KLK13	MMP3	LV319
90	AKR7A2	ATF6A	BET1L	CAPZB	G3BP1	HCDH	HXK1	KCT2	HTAI2	KLK14	MOCS3	LV325
91	AKR7A3	ATL1	BHMT2	CAZA2	GAS6	HDGL1	I17RB	KLK1	ICAL	KLK5	MPZL2	LV327
92	ALAD	ATL2	BID	CC125	GBP1	HDGR3	I20RB	KLRG1	IDS	KLK8	MTFR1	LV460
93	ALB	ATPK	BIRC2	CC50A	GBP2	HEM6	I5P2	KRBA2	IF5A1	KLK9	MTMR1	LV469
94	ALCAM	ATPO	BIRC3	CCD18	GCDH	HEXI1	IBP4	KS6A5	IL1RA	LAMC2	MUL1	LV545
95	ALDH1A1	ATS1	BIRC5	CCZ1B	GDF3	HIF1N	IF4E2	LALBA	ILEU	LIPK	MYOM3	LV552
96	ALDH1A3	ATS13	BIRC7	CDD	GDF7	HLAG	IGF2	LAMA1	IMB1	LIPN	MYRF	LV743
97	ALDH3A1	ATS15	BLK	CDIPT	GKN1	HNRPD	IL7	LAMP3	IMDH1	LMAN2	NAB1	LV746
98	ALDH3B1	ATS3	BMP1	CDS1	GLRX3	HOME1	IL9	LIPF	IMDH2	LYPD3	NCF2	LV861
99	ALDH5A1	ATS4	BMP10	CDYL	GLRX5	HOP	ITA1	LMCD1	ITAV	MANBA	NELL2	LV949
100	ALDH6A1	AVR2B	BMP15	CEAM6	GLYAT	HPCL1	ITB6	LPAL2	K2013	MANF	NID1	MASP2
101	ALKBH2	B2CL2	BMP4	CEGT	GMDS	HPPD	JARD2	LPPRC	KCC2D	MCEE	NMES1	MUC18
102	ALKBH3	B2L10	BMP6	CERS3	GNAI1	HS105	KAD2	LRC19	KCY	MFNG	NPS	NEK2
103	ALOX15B	B2LA1	BMP7	CHID1	GPC4	HS71B	KAD5	LRRN3	KLK7	MIF	NTRK3	PCDBG
104	ALPI	B3GLT	BMPER	CHM4B	GPN1	HSF2B	KCC1D	MAVS	KPYM	MLEC	NXPH1	PEBP4
105	ALPL	B3GN2	BMPR2	CHMP5	GPX2	IF	KCC2A	MCFD2	LANC1	MTAP	NXPH2	PI16
106	ALPP	B3GN6	BMX	CK054	GSTM4	IF1AY	KCIP1	MEP1B	LEG1	MUCL1	OIT3	PRG4
107	ALPPL2	B3GN8	BNIP3	CLIC3	GSTT1	IF2A	KCIP4	MFF	LEG8	MYDGF	OLFM4	PROF1
108	AMH	B3GT1	BOC	CNIH4	HDAC2	IF4A2	KI2L2	MIC26	LGUL	MYO6	PAK3	RIMB1
109	AMICA1	B3GT2	BOLA2	CNNM4	HDHD3	IFN21	KITH	MRM3	LMA2L	NAAA	PCDH8	SPDYC
110	AMIGO1	B3GT6	BOLA3	CO7A1	HEBP1	IKBA	KPCZ	MT1F	LTOR3	NACA	PDE3A	SPP24
111	AMIGO2	B4GN1	BPI	COMD2	HMGA1	IKBB	KREM2	MUC15	LYAG	NAGK	PDGFC	TBA3C
112	AMMECR1L	B4GT2	BPTF	COMD3	HSPB6	IKBD	LEG9	MZT1	M4K3	NPTN	PIAS4	TGON2
113	AMN	B4GT3	BRAT1	COMD8	IDI1	IMA5	LIN7C	NRN1	MA2B2	NQO2	PKDCC	TRAP1
114	AMY1A	B4GT5	BRD1	COPA	IDI2	ITA2	LR74A	NSG1	MD1L1	NSF	PLA1A	VNN1
115	AMY2A	B4GT6	BRD2	COPB2	IFNA1	ITF2	LRC25	NSG2	MDHC	NXT1	PLVAP	XPP3
116	ANAPC10	B4GT7	BRD4	COPD	IL26	JUPI1	LY66D	NUDT8	MDHM	OLA1	PRDM1	ZN263
117	ANAPC7	BAP29	BRDT	COPT1	ING4	KAT1	M4K1	OBI1	MK03	PA2G4	PRR27	ZNF84
118	ANG	BASI	BRPF1	COR1A	IRAK4	KCC4	MACD1	OFUT2	MK14	PARK7	PSG4
119	ANGPT1	BGAT	BRSK2	COX2	IRF3	KCRS	MAGA4	OTOF	MOES	PCBP1	PSG9
120	ANGPT2	BICL1	BST1	CPNE2	ITLN1	KGUA	MAGBA	P2RX2	NAL10	PDE6D	PSMD9
121	ANGPT4	BMR1B	BST2	CPNE3	IVD	KI2L3	MCEM1	P4HTM	NB5R3	PDIA3	PSME3
122	ANGPTL1	BNI3L	BTC	CPNS2	JMJD6	KI2S4	MGT4A	PCD15	NCPR	PDXK	PTEN
123	ANGPTL3	BRID5	BTG2	CPPED	JUND	KI3L1	MO2R1	PCDB4	NDKB	PEBP1	QKI
124	ANGPTL4	BSSP4	BTK	CRCT1	KAAG1	KIBRA	MTND	PCDBE	NECT4	PGK1	RAB17
125	ANGPTL7	BT2A1	BTNL3	CROCC	KAT2A	KITM	NCF4	PCDG8	NEUL4	PLD3	RAB31
126	ANKRD1	C163A	BTNL8	CRYAB	KLF4	KLOT	NDUB4	PCDGB	NEUR1	PMEL	RAD51
127	ANKRD27	C1GLC	BTNL9	CSN6	LGR4	KLOTB	NET4	PCDGE	NHLC3	PMVK	RBM24
128	ANKRD46	C1QR1	BUB1	CTL2	LIN7A	KTHY	NFAC1	PCDGG	NR3L1	PPIB	REG1A
129	ANKRD54	C1QRF	C1D	CUTA	LOXL3	LFTY2	NNAT	PDZ1I	PCP	PPT1	RGS18
130	ANP32A	C1QT3	C1QL2	CX7A2	LRIG1	LIPP	OCAD1	PEX39	PGRC2	PRDX5	RGS7
131	ANP32B	C1QT5	C1QL4	CXB4	LRP10	LRC3B	OLR1	PIGA	PHS2	PRDX6	RGS8
132	ANPEP	C1T9A	CABP7	CY1	LRP4	MAAI	OTUD5	PODO	PIPNA	PRPS1	ROS1
133	ANTXR1	C1TC	CADM1	CYFP1	LSM1	MAGA6	OX26	PODXL	PLBL2	PRSS8	SATB2
134	ANTXR2	C56D1	CADM3	CYTB	LY75	MARE3	P5I11	PP14B	PLXB2	PSMD4	SCN4B
135	ANXA10	C99L2	CALB1	DAD1	LYG2	MCP	P5I13	PRB4	PPAC	PSMD5	SGTA
136	ANXA11	CA043	CASP2	DCAF7	MAFG	MD2L1	P63	PRELP	PPGB	PSME1	SNX17
137	ANXA13	CA185	CASP3	DDAH2	MDGA1	MGN2	PA2G5	PSCA	PRDX3	PTK6	SNX7
138	APAF1	CA198	CASQ1	DDB1	MECP2	MK10	PA2GX	PSPC	PRIO	PURA	SOS1
139	APCDD1	CA210	CASS4	DDX3X	MEOX2	MLP3A	PAR11	PTPR2	PSA1	PYGL	SPOP
140	APCS	CA226	CAV3	DEF3	MLF1	MMSA	PCAT2	PTPRA	PSA2	QPCT	STAB2
141	APLN	CA2D3	CBL	DEN2D	MMAB	MO4L1	PCDA4	RAE1E	PSA4	QSOX2	STK16
142	APOA1BP	CABL2	CBLN1	DEOC	MPZL1	MOB1B	PCDB7	RBM28	PSA6	RAB14	STX2
143	APOBEC3G	CABP8	CBLN4	DHB12	MREG	MP2K6	PCDC2	RCN2	PSB1	RALA	SUMF2
144	APP	CACB4	CBR3	DHB4	MSRB2	MPPD2	PCDGK	REL1	PSB5	RBBP5	SURF1
145	APPL1	CACO2	CBS	DHC24	MX1	MRP	PCYXL	RETST	PSD11	RHOG	TBK1
146	APRT	CACP	CBX7	DHCR7	MYCBP	MSS4	PDE2A	RTBDN	PTN13	RNF13	TEC
147	ARFGAP1	CAD11	CCL11	DHE3	MYL3	MTDC	PDZD7	S35B3	RABP2	RPE	TGIF2
148	ARFGAP2	CAD12	CCL13	DHI1	MYL5	MTHSD	PERT	SC11C	RB22A	RPN1	TPM2
149	ARFIP1	CAD15	CCL15	DHR11	MYOC	MVD1	PGH2	SCG2	RB27B	RRAGC	TSR3
150	ARFIP2	CADH2	CCL16	DHRS7	NAA10	MYP2	PK3CG	SEMG2	RHG01	RRAS2	TTC1
151	ARG1	CADH7	CCL17	DHX15	NANP	NADC	PLA2R	SG1C1	RIDA	SEC13	TXNIP
152	ARG2	CAH10	CCL18	DIAP1	NATD1	NALDL	PLGT2	SGCB	RLA2	SEMG1	UCHL1
153	ARHGAP1	CAH13	CCL19	DIAP2	NCALD	NB5R1	PLPP4	SHL2B	RS3	SFTPD	UNC5C
154	ARHGAP25	CAH3	CCL2	DIK2A	NCAN	NDUA5	PP1R8	SHSA3	RS3A	SIAE	UTS2
155	ARHGAP30	CAH4	CCL20	DIP2A	NCF1	NEUG	PP2BA	SIG10	RUXF	SNX1	UTS2B
156	ARHGAP36	CAH5A	CCL21	DIRC2	NDRG1	NEUM	PPIL2	SL9B2	S10A4	SSRP1	VPS29
157	ARHGAP5	CAH7	CCL23	DNJC1	NDRG3	NHRF3	PROP	SLAF5	S10AB	STAT1	VSTM4
158	ARHGDIA	CAH8	CCL24	DNJC5	NMI	NRX3A	PRP16	SMR3B	S10AD	STX12	VWA2
159	ARHGDIB	CAH9	CCL25	DNM1L	NMT2	ODPX	PTN1	SNORC	SAP	STX7	WFDC3
160	ARHGEF1	CAN3	CCL26	DNPEP	NODAL	OMGP	PTPS	SPAC7	SAPL1	STX8	WNT11
161	ARHGEF10	CAP7	CCL27	DNS2A	NOP16	OPT	PUR8	SPRNG	SCRB2	SUMF1	ZFP91
162	ARHGEF2	CAR19	CCL28	DPA1	NPL	OSBL9	PXL2A	SPY1	SEM7A	SYTL1	ZNF18
163	ARHGEF25	CART	CCL3	DPM1	NRIP3	OXDA	RABP1	STOX1	SG1D2	TGM1	ZNF23
164	ARHGEF7	CASL	CCL5	DPP3	NRK1	P5CR1	RARR2	SYT3	SNAA	TIMP2
165	ARID1A	CASPA	CCL7	DR9C7	OMP	PA2GD	RET7	TCTA	SNP29	TMED2
166	ARID3A	CATE	CCL8	DRA	OSTF1	PAF15	RN149	TGFA	SORT	TMED4
167	ARL2BP	CATF	CCM2	DSG4	OTC	PAFA2	RNS10	TGFI1	SPA12	TMX3
168	ARL6IP5	CATK	CCNB1	DUOX1	OTOR	PFD2	RNS13	TKNK	SPIT1	TSN
169	ARMC10	CATO	CCNH	DUS14	OVCA2	PFD3	RON	TM105	SPRE	TUFT1
170	ARPP19	CB066	CCPG1	DYHC1	OXSM	PGES2	RPAC1	TM41B	SPS1	TWF1
171	ARPP21	CBARP	CD177	EAF1	PCNP	PHP14	RPGF5	TMIE	SSRA	USO1
172	ARRDC3	CBP	CD1D	EBP	PDCD4	PI42B	S22AG	TNR11	SYCC	UXS1
173	ART3	CBPB1	CD2	ECHA	PDE4A	PLXA4	S27A2	TNR25	SYIC	VAMP4
174	ART4	CBPD	CD209	EF1A3	PDYN	PLXB3	S41A2	TNR5	SYWC	VAPB
175	ASL	CBPZ	CD226	EF1G	PECR	PLXD1	S66AL	TRGC1	T106B	VASP
176	ASMTL	CC126	CD244	EF2	PEX26	PP13	SACA3	TRML4	TALDO	VTA1
177	ASNA1	CC134	CD33	EFTU	PGP	PP14A	SAE2	TTMP	THIO	VTI1B
178	ASPA	CC167	CD36	EHD1	PHEX	PP1G	SC22A	TUTLA	TMEDA	WFDC5
179	ASPRV1	CC4L	CD38	EI2BG	PMM2	PPIP1	SC5A5	UB2J2	TOIP2	XG
180	ASRGL1	CC90B	CD3E	EIF1	PNMT	PPR1A	SDHF2	UFO	TOLIP	XRCC6
181	ATF6	CCD50	CD3G	EIF3A	PNOC	PRGR	SE1L2	UPK3B	TPPC3
182	ATP13A1	CCD80	CD4	EIF3B	PNPO	PT117	SELS	UQCC3	TPSN
183	ATP1B1	CCKN	CD47	EIF3C	PPIC	PTGR3	SEP11	UTER	TS101
184	ATP1B2	CCN2	CD48	EIF3E	PPME1	RADI	SFXN5	VAMP5	TYPH
185	ATP1B4	CCN3	CD5	EIF3F	PRPS2	RANG	SG11A	VCY1	UD16
186	ATP2A3	CCN4	CD63	EIF3H	PSG1	RASH	SG196	VSTM5	UGPA
187	ATP5B	CCN5	CD7	EIF3I	PSIP1	RASM	SG2A1	WBP1	UN45A
188	ATP5J2	CCN6	CD70	EIF3L	PSME2	RBP56	SGF29	ZN358	VIGLN
189	ATP5O	CD166	CD72	ELOC	PTH2	RBSK	SHAN1	ZNRF4	XPP1
190	ATXN3	CD3Z	CD79A	ELOV7	PTTG1	RCAS1	SHSA2
191	AZGP1	CD40L	CD79B	ELP5	RAB2B	RET5	SIA7A
192	AZU1	CDK1	CD86	ELP6	RAB32	RFA2	SIA7B
193	B2M	CDKA1	CD8A	EMAL1	RAB3B	RM02	SIRB2
194	B3GALT1	CDN1B	CDC37	EMAL4	RAB3C	RPAB4	SLMAP
195	B3GALT2	CDN2B	CDCP1	EMC10	RAB4A	RPB11	SNN
196	B3GALT6	CDN2C	CDHR1	EMC2	RAC2	RPR1B	SNP25
197	B3GALTL	CDN2D	CDHR3	EMC3	RAMP1	RS19	SRAC1
198	B3GAT3	CE046	CDK2	EMC7	RAMP3	RT4I1	T132A
199	B3GNT2	CEA19	CDK8	EMC9	RCN3	RU2B	T185A
200	B3GNT4	CEA20	CDKN3	ENDD1	RERG	SCND1	TAFA1
201	B3GNT6	CEA21	CDNF	EPIPL	RGS1	SCUB3	TBCD5
202	B3GNT8	CEAM3	CDON	ERF3A	RGS21	SE6L1	TF3B
203	B4GALNT1	CEAM4	CDY1	ERG24	RGS4	SELW	TFP11
204	B4GALT1	CEAM7	CEL	ERGI1	RGS5	SEM4A	THYG
205	B4GALT2	CEI	CELF2	ERGI2	RHOB	SEPT3	TKN1
206	B4GALT3	CEIP2	CENPV	ERGI3	RHOC	SEPT6	TMX2
207	B4GALT5	CEL2A	CENPW	ERLN2	RND3	SERC	TNR3
208	B4GALT6	CEL3B	CER1	ERMP1	RPP30	SH21B	TNR8
209	B4GALT7	CERT	CERS5	ES8L1	S100Z	SH3G3	TO20L
210	BAI3	CF089	CETN2	EST4A	SCO2	SHLB1	TPA
211	BAIAP2	CFA45	CFC1	ESYT1	SDF2	SIAS	TPPC4
212	BCAN	CG069	CFTR	ESYT3	SDSL	SIGL5	TR19L
213	BCAP29	CH3L2	CGB2	F135A	SELH	SIR3	TRADD
214	BCHE	CHC10	CHAD	FA83H	SELM	SLIK6	TSEAR
215	BCL2A1	CHK1	CHD7	FACE1	SERF2	SORC1	TSG6
216	BCL2L1	CHK2	CHFR	FACE2	SGTB	SORC3	TXD15
217	BCL2L10	CHMP3	CHIT1	FAH2A	SLIT1	SP17	ULBP6
218	BCL2L11	CHP3	CHKB	FAM3C	SLIT2	SPCS	UPK3L
219	BCL2L2	CHSP1	CHRD	FBX27	SLIT3	SPF30	WN10A
220	BDH2	CHSTB	CHST1	FBX50	SMOC2	SPF45	X3CL1
221	BGLAP	CHSTC	CHST2	FBX6	SNPH	SPN1	ZN276
222	BGN	CHSTE	CHST3	FGFP2	SNTA1	SPSY	ZNT3
223	BLVRA	CHSTF	CHST5	FITM2	SNX3	ST1C2	ZO1
224	BMPR1B	CILP1	CHST6	FKB15	SOX2	STA5B
225	BNIP3L	CIP1	CHST9	FKB1A	SPIN1	STABP
226	BPGM	CJ105	CISD1	FLNB	SRA1	STAT
227	BPIFA1	CK068	CLCA1	FLNC	SRGN	STML1
228	BPIFA2	CK087	CLCA2	FM25A	SRP14	STXB6
229	BPIFB1	CKS1	CLIC4	FOSL2	SRP19	SYJ2B
230	BRF1	CLC10	CLIC5	FRRS1	STMN1	SYSC
231	BRICD5	CLC11	CLMP	FSCN1	SUFU	TAGL3
232	BSG	CLC1B	CMA1	FUCO	SUMO2	TCAL3
233	BTN2A1	CLC2B	CNGA2	FUCO2	SUOX	TCAL8
234	BTN3A3	CLC2D	CNTF	FYCO1	SYF2	TCAM2
235	C10orf105	CLC2L	CNTN4	GALC	SYK	TEBP
236	C10orf35	CLC4A	CNTN5	GALM	SYT4	TEFF1
237	C10orf54	CLC4C	COCH	GALNS	TBCB	THG1
238	C11orf68	CLC4G	COG8	GANAB	TBPL1	TIM
239	C11orf73	CLC6A	COTL1	GARS	TCEA1	TIM8A
240	C11orf87	CLC7A	COX5B	GBA1	TCL1A	TLE5
241	C11orf94	CLM1	COX6C	GBB1	TCL1B	TOPK
242	C12orf10	CLM2	CPXM1	GBB2	TES	TP4A1
243	C14orf93	CLM6	CRHBP	GBB4	TGM2	TP4A3
244	C16orf54	CLM7	CRIM1	GBG12	TGM4	TRIA1
245	C17orf67	CLM8	CRIP2	GCN1	TIMD4	TYY1
246	C17orf78	CMGA	CRK	GDE	TLR5	UB2D2
247	C17orf89	CNMD	CRLF1	GDE1	TNNI2	UB2D3
248	C18orf32	CNOT9	CRLF2	GDPD3	TRAF1	UB2G1
249	C19orf18	CNTP2	CRTAM	GEPH	TSSC4	UB2V2
250	C19orf80	CNTP5	CSAG1	GET1	TSTD1	UBC12
251	C1GALT1C1	CO1A1	CSDC2	GFRP	UBD	UBCP1
252	C1orf115	CO6A2	CSF1	GGCT	UBE2A	UBP14
253	C1orf162	CO6A5	CSF2	GHITM	UBE2F	UBP28
254	C1orf185	CO8A1	CSH1	GILT	UBE2K	UBQL2
255	C1orf186	CO9A1	CSK	GLB1L	UBE2S	UD11
256	C1orf198	COBA2	CSMD1	GLBL2	UPP1	ULA1
257	C1orf210	CODA1	CSMD2	GLOD4	USH1C	ULBP5
258	C1orf226	COFA1	CSPG4	GNA13	VAMP1	YETS4
259	C1orf43	COKA1	CSRP3	GNAQ	VAMP7	ZFAN1
260	C1QL1	COL	CST8	GNPI2	VHL	ZFAN5
261	C1QTNF1	COL12	CT55	GOT1B	WWOX
262	C1QTNF3	COLI	CTBP1	GPDM	XCL2
263	C1QTNF5	COLL1	CTCF	GPHRA	ZNF34
264	C1QTNF9	COLL2	CTF1	GPX4
265	C2	COMD1	CTRB1	GRM2B
266	C20orf173	COMD7	CTRB2	GSDMA
267	C21orf33	CONA1	CTRC	GSLG1
268	C22orf15	COPA1	CUBN	H2A1J
269	C2orf40	COQ8B	CUL4B	H2B1L
270	C2orf66	COSA1	CUL9	H3C
271	C3	CP054	CUZD1	HACL1
272	C3orf18	CP3A4	CXCL5	HACL2
273	C4A	CQ067	CXCL6	HBG2
274	C4orf32	CQ078	CXCL9	HCFC1
275	C5	CR032	CYGB	HERC2
276	C5orf38	CR3L1	CYTIP	HEXA
277	C5orf46	CR3L4	DAPK1	HINT3
278	C5orf63	CRBB2	DAPK2	HIP1R
279	C6	CRDL1	DCK	HMGCL
280	C6orf89	CRDL2	DCLK3	HMSD
281	C7	CREL1	DCP1A	HNRH2
282	C7orf69	CRF	DDC	HNRH3
283	C7orf73	CRGD	DDR1	HNRPL
284	C8A	CRIS2	DDR2	HS74L
285	C8G	CRYAA	DDX23	HSBP1
286	C9	CS018	DDX25	HSP74
287	C9orf89	CSEN	DDX46	HUTH
288	CA1	CSF2R	DEFB1	HV353
289	CA10	CSF3	DERL1	HYI
290	CA12	CSK21	DGCR6	IAH1
291	CA13	CSN2	DGKB	IDHP
292	CA2	CSN7B	DHH	IF2G
293	CA3	CSPG2	DHX58	IF4G1
294	CA4	CT173	DHX8	IF6
295	CA5A	CTHR1	DHX9	IFI27
296	CA5B	CTNA2	DIDO1	IGFL2
297	CA6	CTNB1	DKK1	IGHA2
298	CA7	CV015	DKK2	IGHG3
299	CA8	CXA1	DKK3	IGLC1
300	CA9	CXA8	DKK4	IGLC3
301	CABLES2	CXAR	DKKL1	INP5K
302	CACNA2D3	CXD2	DLG3	IQGA1
303	CACNB4	CXL10	DLG4	ISLR
304	CACYBP	CXL11	DLK1	ISPD
305	CALCOCO2	CXL13	DLK2	ITB4
306	CALN1	CXL14	DLL1	ITPR3
307	CAMK1	CXL16	DLL3	JAGN1
308	CAMK1D	CXL17	DLL4	JMJD7
309	CAMK2A	CYBP	DLX3	JMJD8
310	CAMK2B	CYH2	DLX4	KCC2G
311	CAMK2D	CYH4	DMKN	KCD12
312	CAMK4	CYTD	DNAI1	KCD15
313	CAMKK1	CYTF	DOC2B	KCTD1
314	CANX	CYTT	DOCK9	KCTD4
315	CAPN1	D103A	DOK2	KHK
316	CAPN2	D104A	DOT1L	KI13B
317	CAPN3	D106A	DPEP1	KINH
318	CAPNS1	D107A	DPEP2	KLC3
319	CARD17	D108B	DPP10	KPLCE
320	CARD18	DB110	DPY30	KPRP
321	CARHSP1	DB112	DSCAM	KR111
322	CARS	DB115	DTX1	KR132
323	CARTPT	DB116	DTX3L	KR87P
324	CASC4	DB118	DUT	KRA32
325	CASK	DB119	DVL2	KRA33
326	CASP10	DB121	DYRK3	KRA48
327	CASP14	DB125	ECEL1	KV311
328	CAST	DB128	ECI2	KVD20
329	CAT	DB129	EDA	L2GL2
330	CBFB	DB135	EDAR	LAMP2
331	CCBL1	DBLOH	EDC4	LCAP
332	CCBL2	DCBD1	EDF1	LHPP
333	CCDC101	DCE1	EDN1	LIS1
334	CCDC126	DCMC	EDN2	LMNA
335	CCDC134	DCNL3	EDN3	LMNB2
336	CCDC167	DCOR	EFNA2	LNP
337	CCDC25	DCTP1	EFNA3	LORF1
338	CCDC50	DD19B	EFNA4	LORI
339	CCDC51	DEF5	EFNB1	LOX12
340	CCDC64	DEFI6	EFNB2	LOXE3
341	CCDC80	DEPP1	EFNB3	LRSM1
342	CCDC90B	DERM	EFS	LSM2
343	CCK	DFB4A	EGLN1	LSM5
344	CCL3L1	DHB1	EHBP1	LSR
345	CCL4L1	DHB14	EHF	LSS
346	CCNB1IP1	DHB7	EHMT2	LTOR5
347	CCT5	DHPR	EID3	LX12B
348	CCT7	DIM1	EIF1B	LY6D
349	CD163	DIRA3	EIF3G	LYPA1
350	CD200	DIXC1	EIF3J	LYPD5
351	CD200R1L	DJB11	ELF5	M2OM
352	CD207	DJB14	ELK1	M3K20
353	CD247	DJC10	ELL2	MA2A1
354	CD274	DJC11	EMC4	MA2B1
355	CD300A	DJC15	EMID1	MA2C1
356	CD300C	DJC16	ENOX2	MACF1
357	CD300E	DJC17	ENPP5	MAGT1
358	CD300LB	DJC18	ENPP7	MAML1
359	CD300LF	DJC27	EPB41	MAN1
360	CD40LG	DJC30	EPHA1	MAOX
361	CD46	DLRB1	EPHA2	MB214
362	CD55	DNJA2	EPHA3	MBLC1
363	CD58	DNJB1	EPHA4	MBLC2
364	CD74	DNJB2	EPHA5	MBOA2
365	CD93	DNJB6	EPHA7	MBOA5
366	CD96	DNJB9	EPHB2	MBOA7
367	CD97	DNJC4	EPHB3	MCCB
368	CD99L2	DNS2B	EPHB4	MCUR1
369	CDC2	DPOE2	EPHB6	MEP50
370	CDC25A	DPOLM	EPO	METK2
371	CDC25B	DPYL3	EQTN	METRL
372	CDC34	DPYL5	ERAP1	MFSD5
373	CDC42BPB	DQA2	ERAP2	MGST2
374	CDH1	DRAXI	ERBB3	MIB1
375	CDH11	DRB3	ERBB4	MILK1
376	CDH12	DS13A	ERCC1	MLF2
377	CDH15	DUS15	ERH	MMRN1
378	CDH17	DUS16	ERMAP	MOC2B
379	CDH2	DUS26	ERP27	MOGS
380	CDH3	DUS28	ERP29	MPZL3
381	CDH5	DUS3	ESAM	MROH1
382	CDH6	DUS4	ESM1	MSMO1
383	CDH7	DUS6	ETHE1	MTNB
384	CDK2AP1	DYLT3	ETS2	MUC5B
385	CDK2AP2	DYR	ETV5	MVP
386	CDKN1A	E41L1	EVA1B	MY18A
387	CDKN1B	EF2K	EVA1C	MYCB2
388	CDKN2B	EFC14	EXTL2	MYH10
389	CDKN2C	EGFLA	EYS	MYH14
390	CDKN2D	EGLN	FAAH2	MYH7
391	CEACAM19	EKI1	FABP4	MYL1
392	CEACAM20	ELAP1	FABP6	MYL6
393	CEACAM3	ELAP2	FAF2	MYO10
394	CEACAM4	ELAV1	FAM3B	MYO1C
395	CEACAM7	EMC5	FANCF	MYO1D
396	CEACAM8	EMIL3	FANCL	MYO1E
397	CECR1	ENTK	FATE1	MYO5B
398	CELA2A	ENTP1	FBXL4	NAC1
399	CELA3B	ENTP5	FBXL5	NADE
400	CES1	ENTP6	FCAMR	NAGAB
401	CFAP45	EP15R	FCAR	NBEL2
402	CFB	EP3B	FCER2	NCLN
403	CFD	EPHAA	FCN1	NCS1
404	CFH	EREP1	FCRL1	NDK3
405	CFHR1	ERO1B	FCRL3	NDUBA
406	CFHR2	ERR1	FCRL4	NDUS1
407	CFHR3	ERVV1	FCRL5	NEUA
408	CFHR4	ESS2	FEN1	NEUL
409	CFHR5	EWS	FER	NEUR2
410	CFI	EXOS1	FEV	NGLY1
411	CFL1	EXOS3	FGF1	NIBA2
412	CFP	F107A	FGF10	NICA
413	CGA	F151A	FGF12	NIF3L
414	CGREF1	F162A	FGF16	NIT1
415	CHCHD10	F162B	FGF17	NNRD
416	CHEK1	F163B	FGF18	NOL3
417	CHEK2	F1711	FGF19	NOMO1
418	CHGA	F1712	FGF2	NPC1
419	CHGB	F171B	FGF20	NPRL2
420	CHI3L1	F174A	FGF22	NPS3A
421	CHI3L2	F177A	FGF23	NRDC
422	CHL1	F209B	FGF3	NRM
423	CHMP2A	F241A	FGF4	NSMA2
424	CHMP2B	F263	FGF5	NUCKS
425	CHRDL1	FA20A	FGF6	NUD16
426	CHRDL2	FA24B	FGF7	NWD2
427	CHST11	FA8	FGF8	ODB2
428	CHST12	FABPH	FGF9	ODO1
429	CHST14	FABPL	FGFR1	ODO2
430	CHST15	FAIM1	FGFR2	ODP2
431	CILP	FAK2	FGFR3	ODPB
432	CKB	FBX3	FGFR4	OPA1
433	CKMT1A	FCG2A	FGL1	OPLA
434	CKMT2	FCG2B	FGR	ORML1
435	CKS1B	FCGR1	FHIT	ORML3
436	CLC	FCMR	FIG4	OS9
437	CLEC10A	FDX2	FJX1	OSBL1
438	CLEC11A	FETA	FKBP6	OSTC
439	CLEC12A	FGFP1	FLII	OTU1
440	CLEC1B	FGFP3	FLRT1	OTUB1
441	CLEC2A	FGRL1	FLRT2	OXR1
442	CLEC2B	FHR4	FLRT3	P20D1
443	CLEC2D	FKB14	FMR1	P20D2
444	CLEC2L	FKB1B	FNDC4	P4K2A
445	CLEC3B	FLT3L	FOLH1	P5CR3
446	CLEC4A	FPRP	FOLR3	PA24B
447	CLEC4C	FRDA	FOXC2	PA24D
448	CLEC4D	FREY	FOXJ2	PA24E
449	CLEC4G	FRIH	FOXL2	PABP1
450	CLEC4M	FRS1L	FOXM1	PACN2
451	CLEC6A	FXDC2	FOXO3	PADI1
452	CLEC7A	FZD10	FREM2	PAG15
453	CLINT1	G3PT	FRS2	PAI2
454	CLPS	G45IP	FSHB	PAXX
455	CLPSL1	G6PI	FST	PBIP1
456	CLPSL2	GABR1	FSTL1	PCCB
457	CLSTN1	GABR2	FSTL3	PCSK5
458	CLSTN2	GALA	FSTL4	PDLI2
459	CLSTN3	GALT2	FSTL5	PDLI5
460	CLTA	GALT3	FUT2	PEPL
461	CLTC	GBGT2	FUT3	PEX7
462	CLU	GBRL1	FUT5	PFKAL
463	CMPK1	GBRL2	FUT8	PFKAP
464	CNEP1R1	GDF8	FUT9	PG2IP
465	CNP	GDN	FYN	PGAM5
466	CNRIP1	GDS1	G0S2	PGAP1
467	CNTNAP2	GET3	G3BP2	PGH1
468	CNTNAP5	GHC2	G6B	PGRP4
469	COL10A1	GL8D1	GALP	PGTA
470	COL11A2	GLHA	GAS1	PHB1
471	COL13A1	GLIP1	GCH1	PI42C
472	COL15A1	GLT10	GCKR	PIGG
473	COL18A1	GLT11	GCNT1	PIGM
474	COL1A1	GLT13	GCNT4	PIGS
475	COL20A1	GLT16	GCSH	PITH1
476	COL23A1	GLTD2	GDF10	PKP1
477	COL25A1	GLUC	GDF11	PKP3
478	COL28A1	GLYM	GDF15	PLB1
479	COL2A1	GNAS3	GDF2	PLCB3
480	COL3A1	GON1	GDF9	PLCD1
481	COL4A3BP	GON2	GDNF	PLCX1
482	COL6A1	GP101	GEM	PLEC
483	COL6A2	GP107	GFAP	PLLP
484	COL6A3	GP135	GFRA1	PLST
485	COL6A5	GPCP1	GFRA2	PNCB
486	COL8A1	GPDA	GFRA3	POF1B
487	COL9A1	GPV	GFRAL	PON2
488	COLEC10	GPVI	GGA1	PP1A
489	COLEC11	GRAA	GGA3	PP1R7
490	COLEC12	GRAB	GGT2	PP2AA
491	COLGALT1	GRAH	GHDC	PPP6
492	COLGALT2	GRAK	GHR	PRKDC
493	COMMD1	GRAM	GHRL	PRRC1
494	COMMD7	GRPE1	GIP	PRS10
495	COMMD9	GSTT2	GLCE	PRS4
496	COPS2	GT251	GLP1R	PRS6A
497	COPS7B	GT252	GLRX2	PRS6B
498	COX4I2	GUC1A	GMEB2	PRS7
499	COX6A2	GUC2B	GMFG	PRS8
500	COX7A2L	GXLT1	GNLY	PSA
501	CP	H1X	GNMT	PSB10
502	CPA2	H2AZ	GORAB	PSB7
503	CPA4	H6ST1	GOSR1	PSB8
504	CPB1	H6ST2	GPC2	PSD12
505	CPB2	HAVR1	GPC3	PSD13
506	CPD	HAVR2	GPC5	PSMD2
507	CPE	HBAT	GPC6	PSMD3
508	CPM	HDGR2	GPR68	PSMD6
509	CPN1	HECA2	GPX5	PSMD8
510	CPOX	HEM3	GPX7	PTBP1
511	CPQ	HEM4	GRAP	PTGES
512	CPZ	HEMK2	GRAP2	PTPA
513	CRABP1	HEPC	GRB10	PTSS1
514	CRABP2	HEXI2	GRB14	PUR1
515	CRAT	HG2A	GRB2	PUR2
516	CRCP	HIKES	GRB7	PYGB
517	CREB3L1	HIS1	GREM1	QCR1
518	CREB3L2	HIS3	GREM2	QCR2
519	CREB3L4	HM20A	GRID1	RAB10
520	CREBBP	HM20B	GRID2	RAB23
521	CRELD1	HMCS2	GRP	RAB6C
522	CRH	HMDH	GSK3A	RAB7A
523	CRISP2	HNRPK	GSKIP	RAB9A
524	CRISP3	HNRPR	GSTA1	RACK1
525	CRISPLD2	HPLN1	GSTA3	RAE1L
526	CRMP1	HPLN4	GSTK1	RAP1A
527	CROT	HS3S1	GSTM1	RAP1B
528	CRTAC1	HS3S4	GTF2I	RASL1
529	CRYBB1	HS3S5	HABP4	RB3GP
530	CRYBB2	HS3SA	HBEGF	RBCC1
531	CRYGD	HS3SB	HCAR2	RCC2
532	CRYZ	HS71L	HCN1	RDH12
533	CRYZL1	HXK2	HDAC8	RDHE2
534	CS	HXK4	HECW1	REEP4
535	CSF2RA	I10R1	HERC4	REEP6
536	CSF2RB	I10R2	HERC5	RENR
537	CSGALNACT2	I11RA	HGD	RENT1
538	CSNK1D	I12R1	HGF	RETR3
539	CSNK1G2	I12R2	HGS	RGP1
540	CSNK2A1	I13R1	HHIP	RHEB
541	CSNK2A2	I15RA	HHLA2	RHG29
542	CSNK2B	I17RA	HIBCH	RINI
543	CST1	I17RD	HIF1A	RISC
544	CST2	I18BP	HINT1	RL11
545	CST3	I18RA	HINT2	RL15
546	CST4	I20RA	HIPK3	RL22
547	CST5	I22R1	HMGB2	RL27A
548	CST6	I22R2	HMGB3	RL40
549	CST7	I23O1	HMGN1	RL5
550	CTGF	I27RA	HMHA1	RLA0
551	CTHRC1	IBP1	HMOX2	RN167
552	CTNNA2	IBP2	HNF1A	RNF31
553	CTNNB1	IBPL1	HNF4A	RO60
554	CTSA	IDD	HOGA1	ROA3
555	CTSB	IEX1	HPGDS	RPGF4
556	CTSC	IF16	HRK	RPN2
557	CTSD	IF1AX	HSF1	RPTN
558	CTSE	IF3M	HYAL1	RRAGA
559	CTSF	IF4A3	IAPP	RS12
560	CTSG	IF4B	ICAM1	RS14
561	CTSH	IF4G2	ICAM2	RS15A
562	CTSK	IF4G3	ICAM4	RS21
563	CTSO	IF4H	ICAM5	RS8
564	CTSS	IF5	ID1	RSMN
565	CTSV	IF5A2	ID2	RTN1
566	CTSZ	IFN10	IFIT2	RTN3
567	CX3CL1	IFN14	IFIT3	RUXE
568	CXADR	IFN16	IFNA2	S11IP
569	CXCL1	IFNB	IFNA4	S12A6
570	CXCL10	IGDC3	IFNA6	S12A9
571	CXCL11	IGDC4	IFNA7	S15A4
572	CXCL12	IGFR1	IFNA8	S1A7A
573	CXCL13	IGLO5	IFNG	S23IP
574	CXCL14	IGS11	IFNL1	S2513
575	CXCL16	IL17	IFNL2	S25A3
576	CXCL17	IL18R	IFNL3	S27A4
577	CXCL8	IL1AP	IGBP1	S35E1
578	CYB561D1	IL27A	IGF1	S35F6
579	CYB5A	IL27B	IGF1R	S61A1
580	CYB5D2	IL31R	IGHD	SAHH
581	CYB5R1	IL3RB	IGHE	SBP1
582	CYB5R2	IL4RA	IGLL1	SC11A
583	CYB5R3	IL6RA	IGSF3	SC22B
584	CYCS	IL6RB	IL10	SC23B
585	CYP3A4	IL7RA	IL11	SC31A
586	CYR61	IL8	IL12A	SCAM3
587	CYTH2	ILF2	IL12B	SCAM4
588	CYTH4	ILRL1	IL13	SCEL
589	DAO	ILRL2	IL15	SCRN2
590	DAP	IMA1	IL16	SE1L1
591	DARS	IMA3	IL17B	SEC20
592	DARS2	IMPA3	IL17C	SEC63
593	DBI	INAR1	IL17D	SEH1
594	DCBLD1	INGR1	IL17F	SELT
595	DCI	INGR2	IL19	SEPT2
596	DCN	INLR1	IL1R1	SEPT8
597	DCTPP1	INP5E	IL20	SERB
598	DCUN1D1	INSI1	IL21	SF3A1
599	DCUN1D2	INSRR	IL21R	SFT2B
600	DCUN1D3	INT3	IL22	SGMR1
601	DCUN1D5	IP3KA	IL23R	SGPL1
602	DDOST	IP3KC	IL24	SH3G1
603	DDT	IPIL1	IL25	SIDT2
604	DDX19A	IRAG1	IL2RA	SIL1
605	DDX19B	IRAG2	IL2RB	SKI3
606	DDX39B	IRPL2	IL2RG	SL9A9
607	DDX58	ISK1	IL3	SMD1
608	DECR1	ISK13	IL31	SMU1
609	DEF6	ISK14	IL32	SND1
610	DEFA1	ISK2	IL36A	SNG1
611	DEFA5	ISK6	IL36B	SNG2
612	DEFB103A	ISK7	IL3RA	SNP23
613	DEFB104A	ISK8	IL4	SNX27
614	DEFB106A	ISK9	IL5	SON
615	DEFB107A	ITA5	IL5RA	SP16H
616	DEFB108B	ITB2	IL6	SPAG1
617	DEFB110	ITB5	ILF3	SPB12
618	DEFB112	ITB7	ILK	SPB6
619	DEFB113	JAML	ING1	SPB7
620	DEFB115	JKIP3	INHBA	SPB9
621	DEFB116	K154L	INHBB	SPCS1
622	DEFB118	K1C20	INHBC	SPCS2
623	DEFB119	K2C72	INS	SPCS3
624	DEFB121	K319L	INSL4	SPHM
625	DEFB125	KAISO	INSL5	SPIN4
626	DEFB128	KALM	INSL6	SPP
627	DEFB129	KAP1	INSR	SPP2A
628	DEFB132	KAPCA	IQCF1	SPR1A
629	DEFB135	KAT3	IQCF3	SPR2B
630	DEFB4A	KAZD1	IRF1	SPR2E
631	DEPP	KBP	IRF2	SPRR3
632	DES	KC1D	IRF4	SPRR5
633	DGCR14	KC1G2	IRF6	SPRY3
634	DGCR2	KCA10	IRF9	SPS2
635	DHFR	KCAB2	ISCU	SPTCS
636	DHX38	KCC1A	ISL1	SPTN2
637	DIABLO	KCC2B	ISLR2	SQOR
638	DIMT1	KCMB3	ISM1	SR140
639	DIRAS1	KELL	ISOC1	SRP72
640	DIRAS3	KGP1	IST1	SRPRB
641	DIXDC1	KI16B	ITIH5	SSBP
642	DLD	KI2L4	ITM2A	SSRD
643	DNAJA2	KI2LA	ITM2C	ST134
644	DNAJA4	KI2S2	ITSN1	STAM1
645	DNAJB1	KI3L2	JAG1	STK10
646	DNAJB11	KI3L3	JAG2	STK26
647	DNAJB12	KI3S1	JAK2	STK38
648	DNAJB14	KIME	JAM2	STRAP
649	DNAJB2	KIN17	JAM3	STS
650	DNAJB4	KIRR2	JPH1	STT3A
651	DNAJB6	KIRR3	JPH3	STT3B
652	DNAJB9	KISHA	JPH4	STXB2
653	DNAJC10	KISHB	JTB	STXB5
654	DNAJC11	KKCC1	KAT2B	SUCB2
655	DNAJC15	KLH12	KCNE3	SUH
656	DNAJC16	KLH13	KCNE5	SUN1
657	DNAJC17	KMT2D	KCNF1	SUN2
658	DNAJC18	KMT5C	KCNG4	SURF4
659	DNAJC19	KPCA	KERA	SVIL
660	DNAJC27	KPCB	KIF1C	SYEP
661	DNAJC30	KPCG	KIF22	SYLC
662	DNAJC4	KPCI	KIF23	SYMC
663	DNASE1L2	KPCT	KIF3A	SYNC
664	DNASE2B	KPRA	KISS1	SYPL1
665	DNM2	KPYR	KLC1	SYQ
666	DNMT3L	KRA24	KLHL7	SYRC
667	DOS	KREM1	KLK15	SYVN1
668	DPP7	KS6A1	KLK4	T200B
669	DPT	KS6A3	KLRB1	T2AG
670	DPYSL2	KS6A6	KLRF1	TACC2
671	DPYSL3	KS6B1	KMT2C	TAP1
672	DPYSL5	KSYK	KYNU	TAP2
673	DRAXIN	L37A2	L1CAM	TATD1
674	DSCAML1	LA	LAD1	TBA1B
675	DSTN	LAP2B	LAG3	TBA1C
676	DTYMK	LARG1	LAIR1	TBA4A
677	DUSP13	LARGN	LAIR2	TBB2A
678	DUSP15	LEG2	LAMA4	TBB5
679	DUSP16	LEG4	LAT	TBC9B
680	DUSP23	LEUK	LAYN	TCPB
681	DUSP26	LFA3	LCK	TCPD
682	DUSP28	LIGO1	LCMT1	TCPG
683	DUSP3	LIGO3	LCN8	TCPZ
684	DUSP4	LIPA1	LCORL	TEAD1
685	DUSP6	LIPR1	LCTL	TECR
686	DYNLL1	LIPR2	LDHC	TERA
687	DYNLL2	LIRA3	LDLR	TF2AA
688	DYNLRB1	LIRA4	LDOC1	TFG
689	DYNLRB2	LIRA5	LECT2	TGM5
690	DYNLT1	LIRA6	LEMD1	TGO1
691	DYNLT3	LIRB1	LEP	THEM5
692	EBAG9	LIRB2	LEPR	THIM
693	EBI3	LIRB3	LGI3	THOP1
694	ECHS1	LIRB4	LGMN	TLE3
695	EDA2R	LIRB5	LGR5	TM109
696	EDDM3A	LMBL2	LIF	TM11F
697	EDDM3B	LONM	LIFR	TM165
698	EEF1B2	LPH	LIN7B	TM175
699	EEF1D	LRAD4	LMOD1	TM192
700	EEF2K	LRC15	LOXL2	TM205
701	EFCAB14	LRC24	LRCH4	TM222
702	EFEMP1	LRC32	LRFN2	TM245
703	EFHA1	LRC4B	LRIG3	TM50A
704	EFHA2	LRC4C	LRIT2	TM9S1
705	EGFLAM	LRC52	LRIT3	TM9S2
706	EIF1AD	LRRT1	LRP1	TM9S3
707	EIF1AX	LRRT2	LRP11	TM9S4
708	EIF1AY	LRRT3	LRP12	TMCC1
709	EIF2B1	LRRT4	LRP1B	TMCO1
710	EIF2S1	LSHB	LRP8	TMED3
711	EIF4A1	LSHR	LRRC3	TMED5
712	EIF4A2	LT4R1	LRRK2	TMED7
713	EIF4A3	LTMD1	LRRN1	TMED9
714	EIF4B	LYAM2	LRTM1	TMLH
715	EIF4E	LYAM3	LRTM2	TMM33
716	EIF4E2	LYPL1	LSAMP	TMM43
717	EIF4EBP1	LYSM3	LST1	TMPPE
718	EIF4EBP2	LYSM4	LTBP4	TMPSD
719	EIF4G2	LYZL5	LY9	TMT1A
720	EIF4G3	M3K3	LYG1	TMTC3
721	EIF4H	M3K7	LYN	TMX1
722	EIF5	MA1A2	LYPD1	TMX4
723	EIF5A	MA1B1	LYVE1	TOM1
724	EIF5A2	MA1C1	LYZL2	TOM40
725	ELANE	MACOI	MAGI2	TOR1B
726	ELAVL1	MAGA3	MANEA	TPP2
727	EMILIN3	MAGAA	MAPK3	TPPP3
728	ENG	MAMC2	MARCO	TR16L
729	ENGASE	MANS1	MARK3	TRAF6
730	ENO2	MANS4	MATK	TRAM1
731	ENO3	MAP11	MATN3	TRFM
732	ENTHD2	MAPK2	MATN4	TRI25
733	ENTPD1	MAPK5	MAX	TRI29
734	ENTPD2	MARE1	MAZ	TRIM2
735	ENTPD3	MBTP1	MBD1	TSG10
736	ENTPD5	MCCD1	MCF2L	TT39B
737	ENTPD6	MCE1	MCL1	TTL12
738	EPB41L1	MCR	MCM6	TWF2
739	EPHA10	MEG10	MCTS1	TXN4A
740	EPS15L1	MESD	MDM1	TXNL1
741	ERLEC1	MET24	MED1	UBA1
742	ERLIN1	MFA3L	MED4	UBA3
743	ERO1L	MGAP	MEF2C	UBAC2
744	ERO1LB	MGT4B	MEPE	UBL3
745	ERVV-1	MGT4C	MET	UBP5
746	ESRRA	MIC10	MFAP1	UBP7
747	ETNK1	MICU2	MFAP2	UD3A2
748	EWSR1	MICU3	MFAP4	UFSP2
749	EXOSC1	MILK2	MFAP5	UGGG1
750	EXOSC3	MIS	MFN1	VA0D1
751	EXOSC8	MITOK	MGAT1	VAS1
752	EZR	MK	MGAT2	VATA
753	F10	MK01	MICA	VATB1
754	F11	MK08	MICB	VATB2
755	F13A1	MK09	MILR1	VATD
756	F2	MK11	MIOX	VATE1
757	F3	MK12	MMEL1	VATF
758	F5	MK13	MMP1	VATG2
759	F7	MLP3B	MMP12	VATL
760	F8	MNAR1	MMP13	VDAC1
761	F9	MO2R2	MMP14	VDAC2
762	FABP1	MOT4	MMP16	VDAC3
763	FABP12	MOTI	MMP17	VKORL
764	FABP2	MP2K1	MMP19	VMA5A
765	FABP3	MP2K2	MMP20	VMP1
766	FAH	MP2K3	MNX1	VP26B
767	FAIM3	MP2K4	MOB1A	VP26C
768	FAM107A	MPIP1	MPDZ	VP37B
769	FAM134B	MPIP2	MPP7	VPP1
770	FAM150B	MRCKA	MRAP	VPP2
771	FAM151A	MRCKB	MRAP2	VPS18
772	FAM162A	MRE11	MRC1	VPS35
773	FAM162B	MRP6	MRC2	VPS39
774	FAM163B	MSRE	MSH2	VPS41
775	FAM171A1	MYORG	MSMB	VS10L
776	FAM171A2	MYP0	MSMP	VSIG8
777	FAM171B	MYPC1	MSRA	WASC3
778	FAM172A	MZB1	MSRB3	WASF2
779	FAM173A	NALD2	MTCP1	WDR91
780	FAM174A	NALP4	MTHFS	WFS1
781	FAM175A	NAR3	MTMR6	WIPI3
782	FAM175B	NAR4	MTX2	XRCC5
783	FAM177A1	NCTR1	MUC1	YIF1A
784	FAM189A2	NCTR2	MUSK	YIF1B
785	FAM19A2	NCTR3	MUTYH	YIPF1
786	FAM19A3	NDUB8	MXI1	YIPF3
787	FAM19A4	NDUBB	MXRA7	YKT6
788	FAM19A5	NDUF8	MXRA8	YPEL5
789	FAM209B	NDUS4	MYB	ZNT1
790	FAM20A	NDUV2	MYC	ZNT7
791	FAM20B	NEC1	MYCT1	ZZEF1
792	FAM210A	NEC2	MYNN
793	FAM213A	NECT1	MYOM2
794	FAM24B	NECT2	MYSM1
795	FAM49B	NECT3	MYZAP
796	FAM69C	NEPR1	MZF1
797	FAP	NEUFC	NAB2
798	FARS2	NEUL1	NADK
799	FASLG	NEUT	NAGPA
800	FASN	NF2L1	NAGS
801	FAXDC2	NFAC4	NANOG
802	FBL	NFH	NAT14
803	FBP1	NFL	NBL1
804	FBP2	NH2L1	NBR1
805	FBXO3	NIPA4	NCAM1
806	FCER1A	NKG2A	NCAM2
807	FCGR1A	NKG2D	NCK1
808	FCGR2A	NKG2E	NCK2
809	FCGR2B	NKG2F	NCMAP
810	FCGR3A	NLGNX	NCOA2
811	FCGR3B	NMRL1	NDC80
812	FDCSP	NOE2	NDE1
813	FDX1L	NOE3	NDNF
814	FERMT3	NOGG	NDRG4
815	FGA	NOTC1	NDST1
816	FGB	NOTC2	NEK7
817	FGFBP1	NOTC3	NELL1
818	FGFBP3	NP1L2	NENF
819	FGFRL1	NPIB3	NEO1
820	FGG	NPL4	NET1
821	FH	NRBP	NETO1
822	FIBCD1	NRX1A	NETO2
823	FIGF	NRX1B	NEU1
824	FKBP14	NRX2B	NFASC
825	FKBP1B	NRX3B	NFKB1
826	FLT1	NT5D3	NFU1
827	FLT3LG	NTAL	NGF
828	FLT4	NTM1A	NGRN
829	FN1	NTRI	NHEJ1
830	FOXRED1	NUCL	NID2
831	FRRS1L	NUD12	NIP7
832	FRZB	NUDC3	NISCH
833	FTH1	OCTC	NLGN1
834	FTL	OFUT1	NLGN2
835	FUT10	OFUT3	NLGN3
836	FXN	OLFL1	NLRP1
837	GAA	OLFL3	NMB
838	GABARAP	ONCM	NMS
839	GABARAPL1	OPALI	NMT1
840	GABARAPL2	OPCM	NMU
841	GABBR1	ORC6	NNMT
842	GABBR2	OSB11	NOTUM
843	GAD1	OSTCN	NOVA1
844	GADD45GIP1	OSTP	NPDC1
845	GAGE2D	OX2G	NPFF
846	GAL	P210L	NPNT
847	GAL3ST1	P2R3A	NPTX1
848	GALNT1	P3C2A	NPTX2
849	GALNT10	P3H1	NPTXR
850	GALNT11	P4R3A	NPW
851	GALNT13	P53	NQO1
852	GALNT16	P85A	NR1D1
853	GALNT2	PA1B2	NR1D2
854	GALNT3	PA21B	NR1H2
855	GAP43	PA2GA	NR1H4
856	GAPDH	PA2GC	NR4A1
857	GAPDHS	PA2GE	NR5A2
858	GC	PABP2	NRAC
859	GCA	PABP3	NRCAM
860	GCG	PABP4	NRG1
861	GCK	PACA	NRG2
862	GCLM	PACN1	NRG3
863	GCNT2	PACN3	NRG4
864	GDA	PAHO	NRP2
865	GDI1	PAI1	NRSN1
866	GDI2	PAK5	NSDHL
867	GFER	PALS2	NT5C
868	GGPS1	PAPD1	NTF3
869	GH1	PAPOG	NTF4
870	GH2	PAPP1	NTNG1
871	GHRH	PAPP2	NTRK1
872	GIF	PAR16	NTRK2
873	GIMAP6	PAXI1	NUDT3
874	GJA1	PB1	NUDT9
875	GJA8	PCD10	NUP98
876	GJD2	PCDA7	NXF1
877	GLA	PCDB1	NXPH3
878	GLIPR1	PCDB2	OAF
879	GLIPR2	PCDBA	OAS1
880	GLO1	PCDC1	OAZ1
881	GLRX	PCDG1	OBP2A
882	GLT8D1	PCDG2	OBP2B
883	GLTPD2	PCDGA	OCRL
884	GLUL	PCDGC	OMD
885	GM2A	PCDGD	OOSP2
886	GMNN	PCDGM	OPHN1
887	GMPR	PCOC2	OSCAR
888	GNAS	PCS1N	OSMR
889	GNG11	PD1L1	OSTN
890	GNGT2	PD1L2	OTUB2
891	GNPDA1	PDE11	P2RX6
892	GNRH1	PDLI1	P4HA1
893	GNRH2	PDLI4	P4HA2
894	GOLGA7	PDXL2	PAEP
895	GOT1	PDZ11	PAIP1
896	GP5	PEBB	PAK4
897	GP6	PECA1	PAK6
898	GPCPD1	PERL	PANK3
899	GPD1	PESC	PARP1
900	GPI	PF4V	PARVA
901	GPR101	PFD5	PATE1
902	GPR107	PG12B	PATE4
903	GPR135	PGCA	PAWR
904	GPR142	PGCB	PAX4
905	GPR56	PGDH	PCDH9
906	GPR64	PGFRA	PCNA
907	GPT	PGFRB	PCSK7
908	GRAMD1C	PGFRL	PCSK9
909	GRPEL1	PGLT1	PDCD1
910	GSN	PGRC1	PDCD5
911	GSR	PGRP3	PDCL2
912	GSS	PGS1	PDE1A
913	GSTT2B	PGS2	PDE4D
914	GSTZ1	PIEZ1	PDE5A
915	GTF2H2C	PIWL1	PDE7A
916	GUCA1A	PK3CA	PDE9A
917	GUCA2B	PKHA1	PDGFA
918	GUK1	PKHA4	PDGFB
919	GUSB	PKHA7	PDGFD
920	GXYLT1	PLAT2	PDIA5
921	GZMA	PLAT3	PDILT
922	GZMB	PLAT4	PDK1
923	GZMH	PLD5	PDK2
924	GZMK	PLDX1	PDPK1
925	GZMM	PLGF	PDRG1
926	H1FX	PLGT3	PEAR1
927	H2AFZ	PLPL2	PELI2
928	H6PD	PLPP	PELO
929	HAAO	PLS3	PENK
930	HADH	PLXA1	PEX14
931	HAGH	PLXC1	PEX5
932	HAMP	PMEPA	PGK2
933	HAO1	PMGT1	PGM1
934	HAPLN1	PO2F1	PHF3
935	HAPLN4	PPA5	PI15
936	HARS	PPA6	PIANP
937	HAVCR1	PPB1	PIAS3
938	HAVCR2	PPBI	PILRA
939	HBQ1	PPBN	PIM1
940	HBZ	PPBT	PIN1
941	HCE000104	PPM1A	PIN4
942	HCE000342	PPN	PIR
943	HCE000414	PPR3B	PKD2
944	HCE000483	PRAF3	PKN1
945	HCE001796	PRGC1	PKP2
946	HCE003167	PRI1	PLCB1
947	HCE003183	PRKN	PLCG1
948	HCE003300	PRP6	PLCG2
949	HCE004152	PRRP	PLEK
950	HCE004331	PRS27	PLK1
951	HCE004333	PRS35	PLOD2
952	HCE004359	PRS37	PLOD3
953	HDGFL1	PRS57	PMS2
954	HDGFRP2	PSD1	PNKP
955	HDGFRP3	PSG8	POLH
956	HDLBP	PSPB	POSTN
957	HEPACAM	PTHD3	POTEG
958	HEPACAM2	PTHR	POTEM
959	HEPHL1	PTHY	PPARA
960	HERPUD2	PTN11	PPID
961	HEXIM1	PTN2	PPIE
962	HEXIM2	PTN4	PPIF
963	HFE2	PTN6	PPIH
964	HGFAC	PTN7	PPIL1
965	HIBADH	PTN9	PPM1D
966	HIF1AN	PURA2	PPM1L
967	HIST1H1C	PXYP1	PQBP1
968	HIST1H3A	PYC	PRC1
969	HIST2H2BE	QCR7	PRDM4
970	HIST3H2A	QORL1	PRG2
971	HIST3H2BB	RA51D	PRG3
972	HK1	RABEK	PRL
973	HK2	RAGE	PRLR
974	HK3	RANB3	PROK1
975	HLA-DQA2	RASN	PROK2
976	HLA-DRB3	RB	PROL1
977	HLA-G	RB27A	PSD2
978	HMBS	RB39B	PSG11
979	HMG20A	RD23A	PSG2
980	HMG20B	RDD1	PSG3
981	HMGCR	RECO	PSG5
982	HMGCS1	RED	PSG6
983	HMGCS2	REL2	PSG7
984	HN1	REL3	PSMD7
985	HNRNPA1	RENI	PSMG3
986	HNRNPA2B1	REPI1	PSPN
987	HNRNPAB	RETR1	PTGR1
988	HNRNPC	RF1ML	PTH1R
989	HNRNPD	RFOX2	PTK7
990	HNRNPDL	RGAP1	PTN
991	HNRNPF	RGMC	PTPRD
992	HNRNPH1	RHEX	PTPRH
993	HNRNPK	RHG05	PTPRJ
994	HNRNPM	RHG25	PTPRR
995	HNRNPR	RHG30	PTPRS
996	HOMER1	RHG36	PTPRU
997	HOMER2	RIFK	PTX3
998	HOPX	RIGI	PUF60
999	HP	RIPP1	PUS1
1000	HPCAL1	RIR1	PVR
1001	HPD	RIR2B	PVRIG
1002	HPGD	RL30	PXDN
1003	HPRT1	RM14	PXDNL
1004	HPX	RM21	PYDC1
1005	HRAS	RM32	PYY
1006	HRASLS2	RM33	QPCTL
1007	HRC	RM34	RAB26
1008	HRSP12	RM52	RAB35
1009	HS3ST1	RM55	RAB3D
1010	HS3ST3A1	RMD1	RAB6B
1011	HS3ST3B1	RMD3	RAB7B
1012	HS3ST4	RN114	RAC1
1013	HS3ST5	RN122	RAC3
1014	HS6ST1	RN128	RAD1
1015	HS6ST2	RN146	RAF1
1016	HS6ST3	RN148	RAG1
1017	HSCB	RN150	RAP2A
1018	HSD17B1	RN215	RASA1
1019	HSD17B10	RNAS1	RBBP6
1020	HSD17B11	RNAS6	RBL1
1021	HSD17B14	RNH1	RBL2
1022	HSD17B7	ROAA	RBM19
1023	HSD17B8	RORG	RBM22
1024	HSF2BP	RPC6	RBM23
1025	HSP90AA1	RPGP1	RBM3
1026	HSP90AB1	RPR1A	RBM39
1027	HSP90B1	RRFM	RBM46
1028	HSPA13	RS27A	RCAN1
1029	HSPA1A	RS4X	RDH16
1030	HSPA1B	S10A2	REG1B
1031	HSPA1L	S10A5	REG3A
1032	HSPA6	S10AC	REG3G
1033	HSPA8	S2611	REG4
1034	HSPC159	S26A5	RELB
1035	HSPE1	S26A7	RELL1
1036	HSPG2	S31D4	RELL2
1037	HSPH1	S35G2	RET
1038	HTATIP2	S4A8	RETN
1039	HTN1	S6A14	RFESD
1040	HTN3	S6A16	RFFL
1041	HTR2A	SACA1	RFNG
1042	HTR6	SAHH2	RFXAP
1043	IARS	SAMH1	RGMA
1044	IBSP	SAYS1	RGMB
1045	ICOSLG	SC5A8	RGS10
1046	IDO1	SC61G	RGS19
1047	IER3	SC6A9	RGS3
1048	IFI16	SCAM5	RHOA
1049	IFNA10	SCAR3	RHOD
1050	IFNA14	SCAR5	RHPN2
1051	IFNA16	SCF	RIC3
1052	IFNA21	SCG1	RIPK2
1053	IFNB1	SCP2D	RLBP1
1054	IFNGR1	SCTM1	RMI1
1055	IFNGR2	SCUB1	RND1
1056	IFNLR1	SDF1	RNF24
1057	IGDCC3	SDF2L	RNF34
1058	IGDCC4	SDS3	RNF41
1059	IGF2R	SE6L2	RNF43
1060	IGFALS	SECR	RNF8
1061	IGFBP1	SEGN	RNPC3
1062	IGFBP2	SELPL	ROBO1
1063	IGFBP3	SEM3A	ROBO2
1064	IGFBP4	SEM3B	ROBO3
1065	IGFBP5	SEM3C	ROCK2
1066	IGFBP6	SEM3E	ROR1
1067	IGFBP7	SEM3G	ROR2
1068	IGFBPL1	SEM4B	RORB
1069	IGFLR1	SEM4C	RRBP1
1070	IGLON5	SEM4D	RSPO1
1071	IGSF11	SEM4F	RSPO2
1072	IGSF9B	SEM5A	RSPO3
1073	IK	SEM6A	RSPO4
1074	IL10RA	SEM6B	RSRP1
1075	IL10RB	SEM6C	RTF1
1076	IL11RA	SEP10	RTN4R
1077	IL12RB1	SEPR	RUFY1
1078	IL12RB2	SERF1	RUNX3
1079	IL13RA1	SERPH	RXFP1
1080	IL15RA	SETMR	RYK
1081	IL17A	SF01	SAP18
1082	IL17RA	SFRP3	SAP30
1083	IL17RB	SG11B	SAT1
1084	IL17RC	SH21A	SAT2
1085	IL17RD	SH2D3	SATB1
1086	IL18BP	SH3G2	SBDS
1087	IL18R1	SH3L1	SCG3
1088	IL18RAP	SHAN3	SCIMP
1089	IL1F10	SHL2A	SCIN
1090	IL1F5	SHPS1	SCMH1
1091	IL1RAP	SHSL1	SCN2B
1092	IL1RAPL2	SIA10	SCO1
1093	IL1RL1	SIA4A	SENP7
1094	IL1RL2	SIA4B	SETD2
1095	IL1RN	SIA7C	SF3B4
1096	IL20RA	SIA7E	SFRP1
1097	IL20RB	SIA7F	SFRP2
1098	IL22RA1	SIA8B	SFRP4
1099	IL22RA2	SIA8C	SFTA2
1100	IL27	SIA8D	SGK3
1101	IL27RA	SIA8F	SHC1
1102	IL31RA	SIAL	SHC2
1103	IL4R	SIAT1	SHC4
1104	IL6R	SIAT9	SHH
1105	IL6ST	SIG11	SIRPG
1106	IL7R	SIG12	SIT1
1107	IMPAD1	SIG14	SKIL
1108	IMPDH1	SIG15	SLTM
1109	IMPDH2	SIGIR	SMAD1
1110	INA	SIGL6	SMAD2
1111	INPP5B	SIGL7	SMAD3
1112	INPP5E	SIGL8	SMAD4
1113	INSIG1	SIGL9	SMAP1
1114	INTS3	SIM10	SMC3
1115	ITGA1	SIM13	SMCO2
1116	ITGA2	SIM24	SMIM9
1117	ITGA2B	SIR2	SMOC1
1118	ITGA5	SIR5	SMR3A
1119	ITGAL	SIRB1	SMS
1120	ITGAV	SLAF1	SMYD2
1121	ITGB2	SLAF6	SNAI2
1122	ITGB5	SLAF7	SNRPA
1123	ITGB6	SLAF8	SNTB1
1124	ITGB7	SLC31	SNX4
1125	ITPKA	SLIB	SNX8
1126	ITPKC	SLIK1	SOCS3
1127	ITPRIPL1	SLIK3	SOCS7
1128	JAKMIP3	SLIK4	SOST
1129	JARID2	SLIK5	SPAST
1130	JUP	SMRC1	SPDEF
1131	KAL1	SMTN	SPEF1
1132	KARS	SMUF1	SPG21
1133	KAZALD1	SMUF2	SPHK1
1134	KCNA10	SN	SPHK2
1135	KCNAB2	SNAB	SPON1
1136	KCNIP1	SNAPN	SPON2
1137	KCNIP3	SNG3	SPSB1
1138	KCNMB3	SO5A1	SRC
1139	KDELC2	SOM2	SRSF7
1140	KDR	SOMA	SRXN1
1141	KEL	SORC2	SSU72
1142	KIAA0040	SOSD1	STAB1
1143	KIAA0319L	SPA9	STAP1
1144	KIAA1024	SPART	STAR
1145	KIAA1161	SPAT9	STAT3
1146	KIAA1279	SPI2	STAT6
1147	KIAA1324	SPIT2	STAU1
1148	KIAA1324L	SPIT3	STAU2
1149	KIAA1467	SPRC	STC1
1150	KIAA1549L	SPRE1	STC2
1151	KIAA1644	SPRL1	STIP1
1152	KIAA2013	SPRN	STK24
1153	KIF16B	SPT20	STMN2
1154	KIN	SPTC1	STMN3
1155	KIR2DL1	SPTC2	STMN4
1156	KIR2DL2	SQSTM	STX10
1157	KIR2DL3	SRCA	STX18
1158	KIR2DL4	SRCH	STX1A
1159	KIR2DL5A	SREC	STX1B
1160	KIR2DS2	SREC2	STX3
1161	KIR2DS4	SSMM1	STX4
1162	KIR3DL1	ST17B	STX6
1163	KIR3DL2	ST1A3	SULF2
1164	KIR3DL3	ST1B1	SUMO3
1165	KIR3DS1	ST1E1	SUN3
1166	KIRREL2	ST2A1	SUN5
1167	KIRREL3	ST4A1	SUSD1
1168	KITLG	STALP	SUSD3
1169	KL	STMP1	SV2A
1170	KLB	SWP70	SVEP1
1171	KLHL12	SYAC	SYN3
1172	KLHL13	SYDM	SYNE2
1173	KLRC1	SYFM	SYT11
1174	KLRC3	SYSM	SYT17
1175	KLRC4	T106A	SYT2
1176	KLRK1	T132B	SYT5
1177	KPNA1	T132C	SYT7
1178	KPNA2	T132D	SYT8
1179	KPNA4	T23O	SYT9
1180	KPNA6	TACT	SYTL4
1181	KPNB1	TADBP	TACO1
1182	KREMEN1	TAFA2	TANK
1183	KREMEN2	TAFA3	TBCA
1184	KRT1	TAFA4	TBCE
1185	KRT16	TAFA5	TBL2
1186	KRT17	TAGL	TBP
1187	KRT18	TAU	TBX22
1188	KRT19	TAXB1	TBX3
1189	KRT20	TCO2	TBX5
1190	KRT5	TECT2	TCEA2
1191	KRT7	TEN2	TCP11
1192	KRT72	TEN3	TDGF1
1193	KRTAP2-4	TEN4	TEAD3
1194	KRTDAP	TENA	TEAD4
1195	L3MBTL2	TENR	TERF1
1196	LAMTOR3	TENS2	TEX29
1197	LANCL1	TENS4	TF
1198	LANCL2	TFIP8	TFAM
1199	LAP3	TFPI1	TFF1
1200	LARGE	TGBR3	TFF2
1201	LAT2	TGFR2	TFF3
1202	LCN2	THA	TFPI2
1203	LCP1	THAS	TFR2
1204	LCT	THS7A	TGFB1
1205	LDLRAD4	THTM	TGFB2
1206	LDLRAP1	THTR	TGFB3
1207	LECT1	TICN1	THOC1
1208	LEFTY2	TICN2	THSD1
1209	LEPRE1	TICN3	THTPA
1210	LETMD1	TIE2	THYN1
1211	LGALS1	TIKI1	TIAM1
1212	LGALS13	TIM14	TIE1
1213	LGALS2	TIM21	TIGAR
1214	LGALS3	TIM50	TIGIT
1215	LGALS3BP	TINAL	TIMP3
1216	LGALS4	TIP39	TIMP4
1217	LGALS7	TIRR	TINF2
1218	LGALS8	TITIN	TIRAP
1219	LGALS9	TKN4	TLL1
1220	LHB	TLR2	TLN2
1221	LHCGR	TM108	TLR1
1222	LILRA2	TM119	TLR4
1223	LILRA3	TM11A	TMCC3
1224	LILRA4	TM11B	TMEM9
1225	LILRA5	TM11D	TMOD1
1226	LILRA6	TM154	TMOD2
1227	LILRB1	TM190	TMOD3
1228	LILRB2	TM1L1	TMUB2
1229	LILRB3	TM230	TNMD
1230	LILRB4	TM234	TNNI3
1231	LILRB5	TM237	TNNT2
1232	LINGO1	TM38B	TOP1
1233	LINGO3	TM52B	TOR4A
1234	LMAN2L	TM59L	TOX3
1235	LOC652493	TM87B	TPK1
1236	LONP1	TMC5A	TPM1
1237	LPCAT2	TMG1	TPMT
1238	LPO	TMG4	TPO
1239	LRMP	TMM25	TPPP2
1240	LRPAP1	TMM52	TPRKB
1241	LRRC15	TMM70	TPST1
1242	LRRC24	TMM8B	TPST2
1243	LRRC32	TMPS5	TRA2B
1244	LRRC37A2	TMPS6	TRABD
1245	LRRC3B	TN13B	TRAF4
1246	LRRC4B	TNAP3	TRAT1
1247	LRRC4C	TNF10	TREM1
1248	LRRC52	TNF11	TREM2
1249	LRRC59	TNF12	TRH
1250	LRRC74A	TNF14	TRIB2
1251	LRRTM1	TNF15	TRIL
1252	LRRTM2	TNF18	TRIM3
1253	LRRTM3	TNF6B	TRIO
1254	LRRTM4	TNFA	TSLP
1255	LTA	TNFB	TSSK2
1256	LTA4H	TNFL4	TTC17
1257	LTB4R	TNFL6	TTC9B
1258	LTBR	TNFL8	TTL
1259	LTF	TNFL9	TWSG1
1260	LY6G6C	TNKS1	TXLNA
1261	LY6G6D	TNR12	TYK2
1262	LYPLAL1	TNR14	TYRO3
1263	LYSMD3	TNR16	U2AF2
1264	LYSMD4	TNR17	UBC
1265	LYZ	TNR18	UBE2B
1266	MACROD1	TNR19	UBE2C
1267	MAD1L1	TNR1A	UBE2N
1268	MAD2L1	TNR1B	UBE2T
1269	MADCAM1	TNR21	UBE3A
1270	MAGEA10	TNR27	UBL4A
1271	MAGEA3	TNR4	UBTD2
1272	MAGEA6	TNR6	UBXN4
1273	MAGEA8	TNR6B	UCK2
1274	MAGEB10	TNR9	UCMA
1275	MAGOHB	TOIP1	UCN3
1276	MAMDC2	TOPB1	UFM1
1277	MAN1A2	TP4A2	ULBP1
1278	MAN1B1	TPOR	ULBP2
1279	MAN1C1	TPPC5	ULBP3
1280	MAN2B2	TPSNR	ULK3
1281	MANSC1	TR10A	UNC5A
1282	MANSC4	TR10B	UNC5B
1283	MAP1LC3A	TR10D	UNC5D
1284	MAP1LC3B	TR11B	USB1
1285	MAP2K1	TR13B	UST
1286	MAP2K2	TR13C	VAMP3
1287	MAP2K3	TRBP2	VAMP8
1288	MAP2K4	TRDMT	VAPA
1289	MAP2K6	TRIM1	VAV3
1290	MAP3K3	TRMB	VDR
1291	MAP3K7	TRML1	VEGFA
1292	MAP4K1	TRML2	VEGFB
1293	MAP4K3	TRXR1	VEGFC
1294	MAPK1	TRY1	VIP
1295	MAPK10	TRY2	VNN2
1296	MAPK11	TRYB1	VOPP1
1297	MAPK12	TRYB2	VPS4A
1298	MAPK13	TRYG1	VRK1
1299	MAPK14	TSP2	VSIG1
1300	MAPK8	TSP3	VSIG2
1301	MAPK9	TSP4	VTI1A
1302	MAPKAPK2	TSSK1	VWA1
1303	MAPKAPK3	TUTLB	VWC2
1304	MAPKAPK5	TX1B3	VWC2L
1305	MAPRE1	TXD11	WBP1L
1306	MAPRE2	TXD12	WFDC1
1307	MAPRE3	TXN4B	WFDC6
1308	MAPT	TYDP1	WFDC8
1309	MARCKSL1	TYMOS	WIF1
1310	MB	TYSY	WNK3
1311	MBTPS1	UB2D4	WNT3A
1312	MCEMP1	UB2E1	WNT5A
1313	MDH1	UB2G2	WNT7A
1314	MDH2	UB2J1	WSCD2
1315	MDK	UB2L3	WWP1
1316	MEGF10	UB2R1	XCL1
1317	MESDC2	UB2V1	XDH
1318	METAP1	UBC9	XRCC1
1319	METTL1	UBP21	XRCC4
1320	METTL24	UBP25	YIPF6
1321	MFAP3L	UBP8	ZAP70
1322	MFGE8	UBQL4	ZG16
1323	MGA	UBS3B	ZHX1
1324	MGAT4A	UD18	ZNF10
1325	MGAT4B	UN13A	ZNF41
1326	MGAT4C	UN93B	ZNRF3
1327	MICALL2	UPAR	ZP4
1328	MID2	UR2R	ZPBP2
1329	MINOS1	UROK	ZPLD1
1330	MINPP1	UROL1	ZYX
1331	MLL2	UROM
1332	MLN	URP2
1333	MLTN	UT1
1334	MLYCD	UT2
1335	MMGT1	VAV
1336	MOBKL1A	VEGFD
1337	MOBKL3	VGFR1
1338	MORF4L1	VGFR2
1339	MPG	VGFR3
1340	MPL	VINEX
1341	MPO	VISL1
1342	MPP6	VISTA
1343	MPPED2	VITRN
1344	MPST	VSI10
1345	MPZ	VTM2L
1346	MRAS	WF10A
1347	MRE11A	WF10B
1348	MRPL14	WFD11
1349	MRPL2	WFD13
1350	MRPL21	WFKN1
1351	MRPL32	WFKN2
1352	MRPL34	XLRS1
1353	MRPL52	XPF
1354	MRPL55	XXLT1
1355	MRRF	XYLK
1356	MRVI1	YBOX1
1357	MSN	YBOX2
1358	MSR1	YD286
1359	MST1	YES
1360	MST1R	YMEL1
1361	MSTN	YTDC1
1362	MTHFD1	ZDH14
1363	MTHFD2	ZFY27
1364	MTHFSD	ZHX3
1365	MTIF3	ZN134
1366	MTPAP	ZN174
1367	MTRF1L	ZN175
1368	MUTED	ZN180
1369	MVD	ZN264
1370	MVK	ZN275
1371	MYBPC1	ZN329
1372	MYL12A	ZN334
1373	MYL12B	ZN382
1374	MYL7	ZN410
1375	N6AMT1	ZN415
1376	NAALAD2	ZN526
1377	NAALADL1	ZN560
1378	NAE1	ZN566
1379	NAGLU	ZN75D
1380	NANS	ZN774
1381	NAP1L1	ZN843
1382	NAP1L2	ZNT5
1383	NAP1L4	ZPBP1
1384	NAPA
1385	NAPB
1386	NAPG
1387	NAT1
1388	NCL
1389	NCR1
1390	NCR2
1391	NCR3
1392	NCR3LG1
1393	NDUFA5
1394	NDUFB11
1395	NDUFB4
1396	NDUFB8
1397	NDUFS4
1398	NDUFV2
1399	NEDD9
1400	NEFH
1401	NEFL
1402	NEURL1
1403	NEURL4
1404	NFATC1
1405	NFATC4
1406	NFE2L1
1407	NFKBIA
1408	NFKBIB
1409	NFKBID
1410	NGFR
1411	NHLRC3
1412	NHP2L1
1413	NIPAL4
1414	NLGN4X
1415	NLRP10
1416	NLRP4
1417	NME1
1418	NME2
1419	NME4
1420	NMNAT1
1421	NMRAL1
1422	NOG
1423	NOTCH1
1424	NOTCH2
1425	NOTCH3
1426	NOV
1427	NPIPB3
1428	NPLOC4
1429	NPM1
1430	NPPA
1431	NPPB
1432	NR3C2
1433	NRAS
1434	NRBP1
1435	NRGN
1436	NRXN1
1437	NRXN2
1438	NRXN3
1439	NSFL1C
1440	NT5C2
1441	NT5C3A
1442	NT5C3L
1443	NT5DC3
1444	NT5E
1445	NTM
1446	NTMT1
1447	NTN1
1448	NTN4
1449	NTS
1450	NUDCD3
1451	NUDT1
1452	NUDT12
1453	NUDT16L1
1454	NUDT2
1455	NUP210L
1456	NUTF2
1457	OCIAD1
1458	ODC1
1459	OGN
1460	OLFM1
1461	OLFM2
1462	OLFM3
1463	OLFML1
1464	OLFML3
1465	OMG
1466	OPALIN
1467	OPCML
1468	OPTC
1469	ORAOV1
1470	ORC6L
1471	OSBPL11
1472	OSBPL9
1473	OSM
1474	OXT
1475	P4HB
1476	PABPC3
1477	PABPC4
1478	PABPN1
1479	PACAP
1480	PACSIN1
1481	PACSIN3
1482	PAF
1483	PAFAH1B2
1484	PAFAH1B3
1485	PAFAH2
1486	PAICS
1487	PAK7
1488	PAM
1489	PAPL
1490	PAPLN
1491	PAPOLG
1492	PAPPA
1493	PAPPA2
1494	PAPSS1
1495	PARK2
1496	PARP16
1497	PAXIP1
1498	PBK
1499	PBRM1
1500	PC
1501	PCBD1
1502	PCBD2
1503	PCDH10
1504	PCDHA4
1505	PCDHA7
1506	PCDHAC1
1507	PCDHB1
1508	PCDHB10
1509	PCDHB2
1510	PCDHGA1
1511	PCDHGA10
1512	PCDHGA12
1513	PCDHGA2
1514	PCDHGB1
1515	PCDHGC3
1516	PCDHGC5
1517	PCK1
1518	PCMT1
1519	PCOLCE
1520	PCOLCE2
1521	PCSK1
1522	PCSK1N
1523	PCSK2
1524	PCTK1
1525	PCYOX1
1526	PCYOX1L
1527	PDCD1LG2
1528	PDCD6IP
1529	PDE11A
1530	PDGFRA
1531	PDGFRB
1532	PDGFRL
1533	PDHX
1534	PDLIM1
1535	PDLIM4
1536	PDXP
1537	PDZD11
1538	PDZK1
1539	PECAM1
1540	PES1
1541	PET117
1542	PF4
1543	PF4V1
1544	PFDN1
1545	PFDN2
1546	PFDN5
1547	PFKFB3
1548	PFKM
1549	PFN2
1550	PGD
1551	PGF
1552	PGLS
1553	PGLYRP1
1554	PGLYRP2
1555	PGLYRP3
1556	PGR
1557	PGRMC1
1558	PGRMC2
1559	PHGDH
1560	PHPT1
1561	PI3
1562	PIEZO1
1563	PIK3C2A
1564	PIK3CA
1565	PIK3CG
1566	PIK3R1
1567	PIP4K2A
1568	PIP4K2B
1569	PITPNA
1570	PITPNB
1571	PIWIL1
1572	PKLR
1573	PKM2
1574	PLA2G10
1575	PLA2G12B
1576	PLA2G16
1577	PLA2G1B
1578	PLA2G2A
1579	PLA2G2C
1580	PLA2G2D
1581	PLA2G2E
1582	PLA2G5
1583	PLA2G7
1584	PLA2R1
1585	PLAU
1586	PLAUR
1587	PLBD1
1588	PLBD2
1589	PLEKHA1
1590	PLEKHA4
1591	PLEKHA7
1592	PLG
1593	PLS1
1594	PLSCR3
1595	PLXDC1
1596	PLXDC2
1597	PLXNA1
1598	PLXNA4
1599	PLXNB2
1600	PLXNB3
1601	PLXNC1
1602	PLXND1
1603	PMEPA1
1604	PMP2
1605	PNLIP
1606	PNLIPRP1
1607	PNLIPRP2
1608	PNP
1609	PNPLA2
1610	PODXL2
1611	POFUT1
1612	POGLUT1
1613	POLD4
1614	POLE2
1615	POLE3
1616	POLM
1617	POLR1C
1618	POLR2J
1619	POLR2K
1620	POLR3F
1621	POMC
1622	POMGNT1
1623	POMGNT2
1624	POMK
1625	POR
1626	POU2F1
1627	PPA1
1628	PPA2
1629	PPAPDC1A
1630	PPARGC1A
1631	PPBP
1632	PPCDC
1633	PPFIA1
1634	PPP1CC
1635	PPP1R14A
1636	PPP1R1A
1637	PPP1R2
1638	PPP1R3B
1639	PPP2R1A
1640	PPP2R3A
1641	PPP2R5A
1642	PPP3CA
1643	PPP3R1
1644	PPP3R2
1645	PPY
1646	PRCP
1647	PREP
1648	PRIM1
1649	PRKAA1
1650	PRKAA2
1651	PRKACA
1652	PRKAR1B
1653	PRKAR2A
1654	PRKCA
1655	PRKCB
1656	PRKCG
1657	PRKCI
1658	PRKCQ
1659	PRKCSH
1660	PRKCZ
1661	PRKG1
1662	PRLH
1663	PRNP
1664	PROS1
1665	PRPF6
1666	PRPSAP1
1667	PRPSAP2
1668	PRR16
1669	PRRG1
1670	PRRG4
1671	PRSS1
1672	PRSS2
1673	PRSS22
1674	PRSS27
1675	PRSS3
1676	PRSS35
1677	PRSS37
1678	PRSS57
1679	PSAP
1680	PSAPL1
1681	PSAT1
1682	PSD
1683	PSMA1
1684	PSMA2
1685	PSMA3
1686	PSMA4
1687	PSMA5
1688	PSMA6
1689	PSMA7
1690	PSMB1
1691	PSMB2
1692	PSMB3
1693	PSMB4
1694	PSMB5
1695	PSMB6
1696	PSMB9
1697	PSMD10
1698	PSMD11
1699	PSTPIP1
1700	PTCHD3
1701	PTGES2
1702	PTGES3
1703	PTGFRN
1704	PTGS2
1705	PTH
1706	PTHLH
1707	PTK2
1708	PTK2B
1709	PTP4A1
1710	PTP4A2
1711	PTP4A3
1712	PTPN1
1713	PTPN11
1714	PTPN13
1715	PTPN2
1716	PTPN4
1717	PTPN6
1718	PTPN7
1719	PTPN9
1720	PTRH2
1721	PTS
1722	PVRL1
1723	PVRL2
1724	PVRL3
1725	PVRL4
1726	PYCR1
1727	PYCR2
1728	QDPR
1729	QPRT
1730	QRFP
1731	RAB11A
1732	RAB22A
1733	RAB27A
1734	RAB27B
1735	RAB39B
1736	RABEPK
1737	RABIF
1738	RACGAP1
1739	RAD23A
1740	RAD23B
1741	RAD51L3
1742	RAET1G
1743	RAET1L
1744	RANBP1
1745	RANBP3
1746	RAP1GAP
1747	RAP1GDS1
1748	RAPGEF5
1749	RARRES1
1750	RARRES2
1751	RARRES3
1752	RB1
1753	RBFOX2
1754	RBKS
1755	RBM17
1756	RBP1
1757	RBP4
1758	RBP5
1759	RBP7
1760	RCL
1761	RCVRN
1762	RDX
1763	RECQL
1764	RELT
1765	REN
1766	REPIN1
1767	REXO2
1768	RFK
1769	RIPPLY1
1770	RLN2
1771	RLN3
1772	RMDN1
1773	RMDN3
1774	RNASE1
1775	RNASE10
1776	RNASE13
1777	RNASE2
1778	RNASE3
1779	RNASE4
1780	RNASE6
1781	RNASEH1
1782	RNASET2
1783	RNF114
1784	RNF122
1785	RNF128
1786	RNF146
1787	RNF148
1788	RNF149
1789	RNF150
1790	RNF215
1791	RNGTT
1792	RNPEP
1793	ROBLD3
1794	RORC
1795	RPA2
1796	RPL12
1797	RPL30
1798	RPLP2
1799	RPRD1A
1800	RPRD1B
1801	RPS19
1802	RPS27A
1803	RPS3
1804	RPS3A
1805	RPS4X
1806	RPS5
1807	RPS6KA1
1808	RPS6KA3
1809	RPS6KA6
1810	RPS6KB1
1811	RPS7
1812	RPSA
1813	RQCD1
1814	RRM1
1815	RRM2
1816	RRM2B
1817	RS1
1818	RTN4IP1
1819	RUVBL1
1820	S100A10
1821	S100A11
1822	S100A12
1823	S100A13
1824	S100A14
1825	S100A16
1826	S100A2
1827	S100A3
1828	S100A4
1829	S100A5
1830	S100A6
1831	S100A7
1832	S100A8
1833	S100A9
1834	SAMHD1
1835	SARS
1836	SARS2
1837	SAYSD1
1838	SCAMP5
1839	SCAND1
1840	SCARA3
1841	SCARA5
1842	SCARB2
1843	SCARF1
1844	SCARF2
1845	SCG5
1846	SCGB1D2
1847	SCGB2A1
1848	SCGB3A1
1849	SCGN
1850	SCP2D1
1851	SCT
1852	SCUBE1
1853	SCUBE3
1854	SDCBP
1855	SDCBP2
1856	SDF2L1
1857	SDHAF2
1858	SEC22A
1859	SEC61B
1860	SEC61G
1861	SECTM1
1862	SEL1L2
1863	SELE
1864	SELL
1865	SELP
1866	SELPLG
1867	SEMA3A
1868	SEMA3B
1869	SEMA3C
1870	SEMA3E
1871	SEMA3G
1872	SEMA4A
1873	SEMA4B
1874	SEMA4C
1875	SEMA4D
1876	SEMA4F
1877	SEMA5A
1878	SEMA6A
1879	SEMA6B
1880	SEMA6C
1881	SEMA7A
1882	SEPHS1
1883	SEPSECS
1884	SEPW1
1885	SERAC1
1886	SERF1A
1887	SERPINA1
1888	SERPINA10
1889	SERPINA11
1890	SERPINA12
1891	SERPINA3
1892	SERPINA4
1893	SERPINA5
1894	SERPINA6
1895	SERPINA7
1896	SERPINA9
1897	SERPINB1
1898	SERPINB13
1899	SERPINB4
1900	SERPINB5
1901	SERPINB8
1902	SERPINC1
1903	SERPIND1
1904	SERPINE1
1905	SERPINE2
1906	SERPINF1
1907	SERPINF2
1908	SERPING1
1909	SERPINH1
1910	SERPINI2
1911	SETMAR
1912	SEZ6L
1913	SEZ6L2
1914	SF1
1915	SFN
1916	SFTPB
1917	SH2D1A
1918	SH2D1B
1919	SH2D3C
1920	SH3BGRL
1921	SH3BGRL2
1922	SH3BGRL3
1923	SH3BP2
1924	SH3GL2
1925	SH3GL3
1926	SH3GLB1
1927	SH3GLB2
1928	SHANK1
1929	SHANK2
1930	SHANK3
1931	SHISA2
1932	SHMT1
1933	SHMT2
1934	SIGIRR
1935	SIGLEC1
1936	SIGLEC11
1937	SIGLEC12
1938	SIGLEC14
1939	SIGLEC15
1940	SIGLEC5
1941	SIGLEC6
1942	SIGLEC7
1943	SIGLEC8
1944	SIGLEC9
1945	SIRPA
1946	SIRPB1
1947	SIRPB2
1948	SIRT2
1949	SIRT3
1950	SIRT5
1951	SLAMF1
1952	SLAMF6
1953	SLAMF7
1954	SLAMF8
1955	SLC14A1
1956	SLC14A2
1957	SLC16A3
1958	SLC22A16
1959	SLC25A18
1960	SLC26A11
1961	SLC26A5
1962	SLC26A7
1963	SLC27A2
1964	SLC30A3
1965	SLC30A5
1966	SLC35G2
1967	SLC3A1
1968	SLC3A2
1969	SLC41A2
1970	SLC4A8
1971	SLC5A5
1972	SLC5A8
1973	SLC6A14
1974	SLC6A16
1975	SLC6A9
1976	SLCO5A1
1977	SLITRK1
1978	SLITRK3
1979	SLITRK4
1980	SLITRK5
1981	SLITRK6
1982	SMARCC1
1983	SMEK1
1984	SMIM10
1985	SMIM13
1986	SMIM24
1987	SMNDC1
1988	SMPD1
1989	SMPDL3A
1990	SMURF1
1991	SMURF2
1992	SNAP25
1993	SNAP29
1994	SNAPIN
1995	SNCA
1996	SNRPB2
1997	SNRPD2
1998	SNRPD3
1999	SNRPF
[truncated: 370 more rows]
[truncated: 64 more columns]

## Sheet: Combinations
Research combination	The number of research in the combination	Number of unique proteins	Proteins
Sullivan KD et al.	1	2369	A2M, A4GALT, A4GNT, AARS, AASDHPPT, ABCC6, ABHD10, ABHD12, ABHD14A, ABHD14B, ABLIM3, ABO, ACAA1, ACADSB, ACADVL, ACAN, ACAT1, ACAT2, ACHE, ACOT13, ACP1, ACP5, ACP6, ACPL2, ACPP, ACRV1, ACVR1B, ACVR2A, ACVR2B, ACVRL1, ADAM10, ADAM11, ADAM12, ADAM15, ADAM17, ADAM19, ADAM22, ADAM23, ADAM29, ADAM30, ADAM32, ADAMDEC1, ADAMTS1, ADAMTS13, ADAMTS15, ADAMTS3, ADAMTS4, ADAMTS5, ADAMTS6, ADAMTSL1, ADAMTSL2,…
Arthur L et al., Ferkingstad E et al., Sathyan S et al., Sebastiani P et al., Williams SA et al.	5	1383	2A5A, 3BP2, 3HAO, 3MG, 5HT2A, 5HT6R, 5NTC, 5NTD, A4, A4GAT, AAPK1, AAPK2, ABC3G, ABD12, ABLM3, ABRX1, ACES, ACV1B, ACVL1, ADA10, ADA17, ADA2, ADA22, ADA23, ADA29, ADA30, ADA32, ADEC1, ADHX, ADML, AF1L1, AGRE2, AGRE5, AGRF1, AGRF5, AGRG2, AGRG5, AINX, AL3B1, ALDR, ALKL2, AMGO1, AMGO2, AMPB, AMRP, AN32B, ANFB, ANGL1, ANGL4, ANGL7, ANGL8, ANGP1, ANGP2, ANGP4, ANKMT, ANKR1, ANM3, ANR27, ANR46, ANTR1,…
Arthur L et al., Ferkingstad E et al., Sathyan S et al., Sebastiani P et al., Sullivan KD et al., Williams SA et al.	6	1330	A1CF, AAGAB, ABL1, ABL2, ACAP2, ACBD6, ACBD7, ACE2, ACTN2, ACY1, ACYP2, ADAM7, ADAM9, ADH4, ADH7, ADM2, ADRM1, AGAP2, AGAP3, AGFG1, AGR3, AGRP, AIF1, AIP, AKT1, AKT2, ALK, AMY2B, ANK2, ANXA6, AOC1, AOC2, AP1G2, AP4M1, APBB1, APBB2, APBB3, APEX1, APLP1, APLP2, APOA5, APOF, AQP4, AREG, ARF3, ARF6, ARL1, ARL11, ARMC5, ARPC3, ARRB1, ARSK, ARTN, ASAH2, ASAP2, ASCC1, ASGR1, ASGR2, ASH1L, ASH2L, ASIC4, …
Ma J et al.	1	791	2ABA, A16A1, AAAD, AATM, AB12B, ABCAC, ABCB6, ABCD3, ABI1, ACAD9, ACBD5, ACER1, ACO11, ACOHC, ACON, ACOX1, ACOX3, ACPH, ACSL1, ACTC, ACTG, ACTN4, ACTZ, ADA, ADCL2, ADT2, AGO2, AGRG6, AHNK, AHNK2, AL3A2, AL7A1, AL9A1, ALG9, ANK1, ANK3, ANKH, ANM5, ANO10, ANO8, ANO9, AP1B1, AP1M2, AP2A1, AP2B1, AP2M1, AP3S1, AP5Z1, ARC1A, ARGAL, ARH37, ARP2, ARP3, ARPC2, ARPC4, ARSF, ASC, AT11B, AT2A2, AT2B4, AT2C1…
Arthur L et al., Ferkingstad E et al., Sathyan S et al., Sullivan KD et al., Williams SA et al.	5	263	ACADL, ACADM, ACADS, ACOT8, ACSF2, ADH1A, ADH6, ADK, ADPRH, AIDA, AIF1L, AMPD2, ANXA8, AP1S2, APOL3, APTX, ARL4D, ARL5A, ARL6, ARL9, AS3MT, ASB9, ASF1A, ATG3, ATOX1, BAG1, BAG2, BATF, BCCIP, BLNK, BMP2, BOLA1, BPHL, BRAF, CADM2, CALB2, CALCB, CASQ2, CBX1, CBX3, CCNA2, CD248, CD320, CD37, CD68, CD81, CEBPA, CEBPG, CETN3, CHIA, CHST4, CINP, CLIC2, CNN1, CNN2, CNPY3, COPE, CPLX1, CPLX2, CR1, CRADD, …
Arthur L et al., Ferkingstad E et al., Sathyan S et al., Williams SA et al.	4	260	5NT3B, 8ODP, ABHDA, ACDSB, ACO13, ACY2, ADH1G, ADPPT, AGRB3, AK1C3, AK1D1, ALKB2, ALKB3, ALR, AMERL, AMYP, ANF, ANR54, ANX13, AP4A, AR2BP, ARGI2, ARH, ARK73, ASGL1, ATX3, B2L11, BL1S5, BT3A3, CAD17, CAH12, CAH5B, CAR17, CAR18, CCD25, CDK16, CDN1A, CHM2A, CHM2B, CIP4, CISY, CLCA, CNRP1, CO2A1, CO3A1, COAA1, COMD9, CR3L2, CRBB1, CSKP, CSTN1, CSTN2, CYRIB, DAP1, DCNL1, DCNL2, DHB11, DHRS6, DIRA1, DL…
Arthur L et al., Ferkingstad E et al., Sebastiani P et al., Williams SA et al.	4	223	4EBP2, 5HT7R, ABHEA, ADA11, ADA12, ADA19, AGGF1, AHSP, AMNLS, ANGL3, ARC1B, ARFG2, ARHG7, ARHG8, AT1B1, AT1B3, ATG7, ATS6, AUGN, B2CL1, BT3A1, C16L2, C1QT1, CA162, CADH3, CADH6, CAH11, CATG, CBPA2, CC018, CCN1, CDYL2, CEBPB, CGAT2, CGRE1, CL12A, CL3L1, CLC4D, CLC4M, CLCKB, CLGN, CN093, CO72L, COL10, COX42, CSK2B, CSTN3, CX6A2, CX7A1, CYTL1, DB113, DB132, DB136, DCNL5, DCP1B, DESM, DHYS, DIK1C, DU…
Sebastiani P et al.	1	189	ACACB, ALKB5, AMBN, AMELX, ANFC, ARAID, ARK2C, B4GA1, BMR1A, C1QT2, CADM4, CALC, CASA1, CCBE1, CCNC, CD22, CD276, CD34, CEAM1, CEND, CEP57, CH033, CHCH2, CHIC2, CIA2A, CKLF, CL12B, CLC14, CLC4E, CLC5A, CLCL1, CLM9, CLPB, CLTRN, CNTP1, CO9A2, COLQ, COQA1, COX8A, CR3L3, CRUM1, CTG1B, CTXN3, CUED2, CX6A1, D105A, D131A, DB123, DB124, DB134, DCBD2, DHB2, DMA, DMPK, DPB1, DYNAP, EMRE, EPYC, ESR1, EVI2B…
Arthur L et al., Ferkingstad E et al., Ma J et al., Sathyan S et al., Sebastiani P et al., Williams SA et al.	6	189	1433B, 1433S, 1433T, 2AAA, 3HIDH, 6PGD, ABRX2, ACP7, ADA15, AK1A1, AK1C1, AL1A1, AL1A3, AL3A1, ALAT1, AMD, AMPL, APRV1, ARLY, ASM, ASM3A, ASPG, ASTRC, B3GA3, B4GT1, BIEA, BPIA1, BPIA2, CAH6, CALX, CAN1, CANB1, CATC, CATH, CATL2, CATS, CATZ, CBPA4, CBPM, CHIP, CLC2A, CLC4K, CLH1, CN37, COAC, CRLD2, CSK22, CYB5, CYC, CYTM, CYTS, DAF, DLDH, DP13A, DPP2, DPYL2, DX39B, DYL2, DYN2, EF1B, ELAF, ERLEC, E…
Arthur L et al., Ferkingstad E et al., Ma J et al., Sathyan S et al., Sebastiani P et al., Sullivan KD et al., Williams SA et al.	7	180	ACAD8, ACE, ACLY, ACTN1, AGO1, AIFM1, ALDOC, ANXA1, ANXA5, ANXA7, ANXA9, AP2A2, ARL8B, ARSB, ASPH, ATG4B, BLMH, C1QBP, CAND1, CAPG, CBR1, CD109, CD59, CDC42, CDSN, CHP1, CISD2, CKAP4, CLIC1, CLN5, CNOT1, CPNE1, CPVL, CREG1, CRKL, CSDE1, CUL3, DAPP1, DBNL, DCTN2, DDX6, DNER, DSC1, DSC2, DSC3, DSG3, EGFR, EHD4, ELL, EMC1, ENAH, ENDOU, EPDR1, ERN1, ESRP1, EVPL, FMOD, GAN, GLTP, GNAI3, GNS, GPC1, GPN…
Arthur L et al., Ferkingstad E et al., Sebastiani P et al., Sullivan KD et al., Williams SA et al.	5	163	ADPGK, AIMP1, ARAF, ARL2, AURKB, BACH1, BAMBI, BIN1, C4BPB, CALY, CARD9, CAV2, CBX5, CCL1, CCL14, CCL22, CD1A, CD27, CD80, CD83, CD8B, CDHR5, CDK5, CELA1, CKAP2, CLK2, CNTN2, COA3, CPT1B, CSF3R, CSRP2, CSTL1, CTLA4, CTRL, DCAF5, DEAF1, ECE1, EDIL3, EFNA5, EGF, ELK3, ELMO1, ENOX1, EREG, EVL, FCRL6, FKBP7, FLT3, FTMT, FXR1, GBP6, GDF5, GKN2, GPD1L, GPHA2, GPR26, GSTA4, HAT1, HCK, HMGB1, ICAM3, ICT1…
Siino V et al.	1	117	A1AG2, ACTA, ACTB, ACTBL, APOA, APOC4, ATL4, C1QB, CAD13, CAVN2, CD99, CDKL3, CHM4P, CO8B, CU129, DOPO, EF1A1, EPCR, FA12, FILA2, GPX3, H2A1, HORN, HPTR, HV102, HV103, HV108, HV145, HV146, HV313, HV315, HV323, HV343, HV349, HV372, HV373, HV374, HV404, HV428, HV434, HV551, HV601, HV64D, HV692, HV69D, IGA2, IGE, IGG1, IGL1, IGLC2, IGLC7, ITB1, K1958, K1C10, K1C13, K1C14, K1C9, K2C1B, K2C3, K2C6A, K…
Arthur L et al., Ferkingstad E et al., Ma J et al., Sathyan S et al., Williams SA et al.	5	81	6PGL, ABHEB, ACADV, ACBP, ADPRS, AGAL, ANAG, ANX11, ARPC5, BAIP2, BGLR, CASPE, CEAM8, DCUP, DD19A, DHSO, DNPH1, ECHM, EF1D, GDIA, GLNA, GLRX1, GSHB, GSHR, HARS1, HEM2, HPRT, HSP13, IF4A1, IF4E, IPYR2, KCRU, KPRB, LEGL, LRC59, MARE2, NB5R2, NMNA1, NNRE, NTF2, OST48, PDC6I, PFD1, PFKAM, PIMT, PLAK, PPAP, PSA3, PSA5, PSB2, PSB3, PSB4, PSB9, PSD10, QORX, RB11A, RET1, RNT2, RS5, RUXG, S10AA, S10AE, S1…
Arthur L et al., Ferkingstad E et al., Williams SA et al.	3	74	4EBP1, 4EBP3, 7B2, AGRG1, AGRIN, AK1BA, AK1C4, AKA7A, AMPE, APCB, ARL14, AVR2A, B3GN4, BY55, CADH8, CANB2, CASB, CDKA2, CFLAR, COF2, DCTN6, ECI1, ENV, EXE4, FOLR1, GBG11, GFP, GMPR1, GUAA, H2B3B, HAP28, HMGA2, HSC20, HXK3, IDH3G, IL1FA, IPP2, ISK4, KAD, KAD4, KI2L1, LIRA2, LTO1, LTOR2, LUCI, MAGA, MAGA5, MAGA8, MDH, MEL, ML12B, MLRA, MOG, NAIF1, NDKM, NIGB, NOH4, NT5M, P5CR2, PCKGC, PHOCN, RALB, …
Garcia-Vilanova A et al.	1	61	AL1L1, AN32E, ASSY, BASP1, BI2L1, BPIB2, CALU, CAP2, CFA52, CLIC6, CRYM, DCPS, DNAL1, FBXW9, FUBP1, GALT6, GFPT1, GSTM5, HDHD1, HMGN5, HNRL1, HYES, IFT27, INO1, K1C15, LRBA, LRC46, LZTL1, MARCS, NASP, NHRF1, NT5D1, OSCP1, PAK1, PGM2L, PHYD1, PROM1, PTMA, RHG18, RL21, RL3, RL4, RL6, RL7, RL8, RS18, RSH4A, RSPH1, RSPH9, SCRN1, SDC4, SRSF2, STA10, TBA1A, TBA4B, TBB1, TBB3, TBB8, TIF1B, WDR54, ZMY10
Arthur L et al., Ferkingstad E et al., Ma J et al., Sathyan S et al., Sullivan KD et al., Williams SA et al.	6	59	A2ML1, AGO3, ALDH2, ANXA3, ANXA4, ARF1, ARF4, ARF5, BCAT2, BPNT1, CAB39, CD9, CLPP, COMT, COX5A, CRNN, DCXR, DMBT1, DTD1, DTD2, ETFA, FAHD1, G6PD, GAS7, GATM, GMPR2, GPX1, GRHPR, HMOX1, IMPA1, ITPA, LAMP1, LMAN1, MAT2B, MEMO1, NUDT5, NXT2, OSTM1, PDCD6, PEA15, PEF1, PGM2, PPCS, PTGR2, PURB, RAB13, RAB1A, RAB1B, RAB5A, RAB5B, SNX5, TLR3, TPP1, TREX2, UGDH, VAMP2, VAT1, WBP2, WDR5
Arthur L et al., Ferkingstad E et al., Ma J et al., Sebastiani P et al., Williams SA et al.	5	56	4F2, APT, ATPB, BGAL, CAP1, CAZA1, CCS, CH60, CYTN, DECR, DJB12, DNSL2, DYLT1, ECH1, ESTD, HNRPQ, IMA7, ISK5, KTDAP, LANC2, LX15B, LY66C, MAP2, MFGM, MSLN, PAUF, PHS, PI42A, PIPNB, PLBL1, PPAL, PPCE, PSA7, PUR6, QOR, RAB18, RD23B, RECQ1, ROA1, ROA2, RSSA, S10A7, SC61B, SODM, SORCN, STML2, SYDC, SYUA, SYVC, TCPE, TCPH, TCPQ, TCTP, TGM3, TRFL, WRIP1
Arthur L et al., Ferkingstad E et al., Sathyan S et al., Sebastiani P et al., Siino V et al., Williams SA et al.	6	40	CADH5, CBG, CBPB2, CFAI, CHLE, CO4A, CO6, CO6A3, COIA1, COL11, CXCL7, FA7, FCG3B, FETUA, FHR5, H31, HGFA, HGFL, HSP76, IBP3, IBP6, ICOSL, K1C17, K2C1, K2C5, KAIN, MADCA, MINP1, PAFA, PCOC1, PEDF, PGRP2, PLF4, RET4, S10A6, TENX, TFR1, THBG, TRY3, ZPI
Arthur L et al., Ferkingstad E et al., Sullivan KD et al., Williams SA et al.	4	37	ARL15, ARL5B, BMP3, BMP8B, BTLA, CASP8, CCNA1, CCNB2, CD69, CNPY4, CRIPT, DHRS9, FABP9, FGL2, FHL1, GMFB, GULP1, LAMA2, LSM4, LZIC, MDGA2, PALM, PGAM2, PPIG, PRND, RRAS, RTP4, SAR1A, SDC3, SVIP, TAF10, TNNT3, UCHL5, VLDLR, VPS25, VPS28, ZWINT
Arthur L et al., Ferkingstad E et al., Sathyan S et al., Sebastiani P et al., Siino V et al., Sullivan KD et al., Williams SA et al.	7	33	APOC3, APOM, C1R, C1RL, CILP2, COMP, CRP, CSF1R, DSG2, F13B, FBLN1, FBLN5, FCN2, FCN3, FETUB, GP1BA, KLKB1, LUM, MBL2, MENT, MGP, MMP2, MYL6B, NEGR1, NRP1, PLTP, PROC, PTGDS, PZP, ROBO4, SHBG, UBB, VASN
Arthur L et al., Ferkingstad E et al., Ma J et al., Sathyan S et al., Sebastiani P et al., Siino V et al., Williams SA et al.	7	30	1433Z, A1AT, A2MG, ANGT, ANT3, CAH1, CATA, CFAB, CFAH, CH3L1, CO3, CO6A1, COF1, ENPL, GELS, HS90B, HSP7C, IBP7, LEG3, MPRI, NDKA, PCYOX, PROS, PSB6, PXDC2, SODE, TAGL2, TRFE, VINC, VTDB
Xu R et al.	1	26	A0A087WW43, A0A087X054, A0A087X1J7, A0A0A0MRJ7, A0A0B4J1R6, A0A0G2JMY9, A0A140T9C0, A0A1B0GWA2, A6XND1, B1B0D4, C9IZ80, C9JCK5, C9JEJ2, E7EQB2, F8W079, G3XAP6, H0YLB9, H7C121, J3KRP0, K7EPJ4, K7ERI9, KV106, PTPRZ, Q13429, S2533, SRCRL
Arthur L et al., Ferkingstad E et al., Ma J et al., Sathyan S et al., Sebastiani P et al., Siino V et al., Sullivan KD et al., Williams SA et al.	8	26	ALDOA, ANXA2, APMAP, APOB, APOH, BTD, C1QC, C4BPA, CD44, CNTN1, DAG1, FLNA, GGH, IGHG4, IGJ, ITIH1, ITIH4, KNG1, LCN1, PIGR, PPIA, PRDX1, SBSN, STOM, TKT, TPM4
Arthur L et al., Ferkingstad E et al., Garcia-Vilanova A et al., Sathyan S et al., Sebastiani P et al., Williams SA et al.	6	24	AN32A, ARK72, DEF1, ECP, ELNE, ERO1A, HNRDL, HNRPF, KAD1, LEG10, LEG1H, NP1L1, PAPS1, PGRP1, PLSI, PMGE, PROF2, PURA1, RNAS2, RS7, RUVB1, SG3A1, TIG1, TXND5
Ma J et al., Sebastiani P et al.	2	23	BACH, CATL1, DIAC, IR3IP, KPCD, LICH, MPRD, NPC2, PO210, PRPC, PSMD1, RASK, RNAS7, RTN4, SLUR1, ST14, STX16, SUSD2, TIP, TMM40, TPM3, USE1, WFD12
Arthur L et al., Ferkingstad E et al., Ma J et al., Sebastiani P et al., Sullivan KD et al., Williams SA et al.	6	23	ARSA, ASAH1, CANT1, CNDP2, DSG1, EEA1, ERBB2, ERP44, FURIN, GALK1, IL18, IL37, KLK6, LACRT, LNX1, MMP7, NAMPT, NUCB1, PGAM1, PLIN3, RAB5C, STIM1, VPS4B
Ma J et al., Siino V et al.	2	19	ABCE1, B3AT, CO4B, DCD, DESP, FCGBP, HV118, HV307, IGK, IGKC, IGM, K22E, KV224, KV230, KV401, LV39, MYH9, PON3, TLN1
Arthur L et al., Ferkingstad E et al., Garcia-Vilanova A et al., Ma J et al., Sathyan S et al., Sebastiani P et al., Williams SA et al.	7	19	1433E, AATC, ARGI1, BPIB1, CAN2, DNJA4, HNRPM, IPYR, KCRB, LEG7, MYG1, NPM, NSF1C, ORN, PDIA1, PERM, SPTN1, TACD2, TCO1
Garcia-Vilanova A et al., Ma J et al.	2	18	CTNA1, DP13B, HEBP2, HSP72, HYOU1, LXN, NCKP1, NDRG2, NUCB2, RAB25, RAB6A, RL18, RUVB2, SPB10, SPB3, SRC8, TBB4B, TBB6
Arthur L et al., Ferkingstad E et al., Garcia-Vilanova A et al., Sathyan S et al., Sebastiani P et al., Sullivan KD et al., Williams SA et al.	7	18	ADH1B, ARL3, CAMP, CAPSL, CIRBP, FAM3D, HDGF, LMNB1, MIA, MMP10, MMP8, NUDC, RBBP9, SET, TIMP1, UAP1, UFC1, WFDC2
Santos-Lozano A, et al.	1	13	ABCF1, ACOT4, AMPO, ARRB2, CDKL1, COX18, ING2, MYH13, OBSCN, TNR6C, TOR3A, TS1R3, WDR87
Arthur L et al., Ferkingstad E et al., Ma J et al., Williams SA et al.	4	10	DEST, DHB8, DOPD, I36RA, IDHC, ML12A, S10A3, SMD2, TCPA, THIC
Arthur L et al., Ferkingstad E et al., Sathyan S et al., Siino V et al., Williams SA et al.	5	9	AMPN, ANTR2, F13A, FCG3A, GAPR1, K1C16, MIME, PGBM, SAA2
Arthur L et al., Ferkingstad E et al., Sebastiani P et al., Siino V et al., Williams SA et al.	5	8	ADIPO, CO8A, CO8G, FA5, IBP5, IPSP, ITA2B, TSP1
Arthur L et al., Ferkingstad E et al., Ma J et al., Sebastiani P et al., Siino V et al., Williams SA et al.	6	8	CADH1, CATD, CFAD, ENOA, FINC, G3P, HBA, SODC
Arthur L et al., Ferkingstad E et al., Santos-Lozano A, et al., Sathyan S et al., Sebastiani P et al., Siino V et al., Williams SA et al.	7	8	AFAM, ALBU, CO5, CO7, CO9, CRAC1, FBLN3, TETN
Arthur L et al., Ferkingstad E et al., Garcia-Vilanova A et al., Ma J et al., Sathyan S et al., Sebastiani P et al., Sullivan KD et al., Williams SA et al.	8	8	GOLM1, PDIA4, PDIA6, PIP, PRDX4, PRTN3, RPIA, S100P
Arthur L et al., Ferkingstad E et al., Ma J et al., Santos-Lozano A, et al., Sathyan S et al., Sebastiani P et al., Siino V et al., Williams SA et al.	8	8	AACT, B2MG, CRIS3, CYTC, HEMO, IC1, PLSL, ZA2G
Arthur L et al., Ferkingstad E et al., Garcia-Vilanova A et al., Sebastiani P et al., Sullivan KD et al., Williams SA et al.	6	6	AGR2, AHSA1, FKBP2, GALE, SKP1, SRSF6
Arthur L et al., Ferkingstad E et al., Ma J et al., Sathyan S et al., Sebastiani P et al., Siino V et al., Williams SA et al., Xu R et al.	8	6	CAH2, CBPQ, LG3BP, PLMN, THRB, TPIS
Sebastiani P et al., Williams SA et al.	2	5	A4GCT, ATS5, I17RC, PMGT2, TSNA1
Siino V et al., Xu R et al.	2	5	HABP2, HV169, HV5X1, LV211, PROZ
Arthur L et al., Ferkingstad E et al., Garcia-Vilanova A et al., Sathyan S et al., Williams SA et al.	5	5	CPNS1, KAP2, NP1L4, RL12, SH3L2
Arthur L et al., Ferkingstad E et al., Sathyan S et al., Sebastiani P et al., Williams SA et al., Xu R et al.	6	5	ANGI, FHR1, NOE1, RNAS4, SPA11
Arthur L et al., Ferkingstad E et al., Sebastiani P et al., Siino V et al., Sullivan KD et al., Williams SA et al.	6	5	APOC2, APOE, C1QA, CNDP1, MMRN2
Arthur L et al., Ferkingstad E et al., Sathyan S et al., Sebastiani P et al., Siino V et al., Williams SA et al., Xu R et al.	7	5	CO2, FA10, FA11, HEP2, LYAM1
Arthur L et al., Ferkingstad E et al., Garcia-Vilanova A et al., Ma J et al., Sathyan S et al., Sebastiani P et al., Siino V et al., Williams SA et al.	8	5	APOD, CLUS, HPT, NGAL, S10A9
Arthur L et al., Ferkingstad E et al., Garcia-Vilanova A et al., Sathyan S et al., Sebastiani P et al., Siino V et al., Sullivan KD et al., Williams SA et al.	8	5	APOL1, CD5L, CPN2, IGHM, MMP9
Garcia-Vilanova A et al., Siino V et al.	2	4	H2B1K, IGD, K2C8, XPO2
Sebastiani P et al., Siino V et al.	2	4	CETP, HBG1, HEG1, MA1A1
Arthur L et al., Ferkingstad E et al., Garcia-Vilanova A et al., Sebastiani P et al., Williams SA et al.	5	4	GROA, K2C7, PA1B3, RS10
Arthur L et al., Ferkingstad E et al., Ma J et al., Sullivan KD et al., Williams SA et al.	5	4	CUTC, KDSR, NIT2, RAB21
Arthur L et al., Ferkingstad E et al., Garcia-Vilanova A et al., Ma J et al., Sathyan S et al., Williams SA et al.	6	4	5NT3A, CH10, SPB4, SPB5
Arthur L et al., Ferkingstad E et al., Garcia-Vilanova A et al., Ma J et al., Sebastiani P et al., Williams SA et al.	6	4	CBPE, ENOG, FCL, SERA
Arthur L et al., Ferkingstad E et al., Garcia-Vilanova A et al., Sathyan S et al., Sullivan KD et al., Williams SA et al.	6	4	CMBL, HTRA1, MUC16, PMM1
Arthur L et al., Ferkingstad E et al., Ma J et al., Sathyan S et al., Siino V et al., Sullivan KD et al., Williams SA et al.	7	4	APOA4, APOC1, ATRN, BLVRB
Arthur L et al., Ferkingstad E et al., Ma J et al., Sebastiani P et al., Siino V et al., Sullivan KD et al., Williams SA et al.	7	4	HBD, IGHG2, LDHA, RAN
Arthur L et al., Ferkingstad E et al., Garcia-Vilanova A et al., Ma J et al., Sathyan S et al., Sebastiani P et al., Siino V et al., Sullivan KD et al., Williams SA et al.	9	4	APOA1, APOA2, IGHA1, SAA1
Garcia-Vilanova A et al., Sebastiani P et al.	2	3	AT1A1, GALT7, MUC4
Ma J et al., Santos-Lozano A, et al., Siino V et al.	3	3	A1AG1, A2GL, KVD33
Ma J et al., Siino V et al., Xu R et al.	3	3	CYTA, PEPD, TTHY
Arthur L et al., Ferkingstad E et al., Sathyan S et al., Sebastiani P et al., Siino V et al., Sullivan KD et al., Williams SA et al., Xu R et al.	8	3	GNPTG, LBP, MASP1
Arthur L et al., Ferkingstad E et al., Garcia-Vilanova A et al., Ma J et al., Sathyan S et al., Sebastiani P et al., Siino V et al., Williams SA et al., Xu R et al.	9	3	FIBA, FIBG, SAMP
Arthur L et al.	1	2	CXCL2, Q99LC4
Garcia-Vilanova A et al., Ma J et al., Siino V et al.	3	2	H4, PRDX2
Ma J et al., Sebastiani P et al., Siino V et al.	3	2	QSOX1, WDR1
Sebastiani P et al., Sullivan KD et al., Williams SA et al.	3	2	DRGX, POLI
Arthur L et al., Ferkingstad E et al., Ma J et al., Siino V et al., Williams SA et al.	5	2	BIP, CERU
Arthur L et al., Ferkingstad E et al., Garcia-Vilanova A et al., Sebastiani P et al., Siino V et al., Williams SA et al.	6	2	CBPN, MYG
Arthur L et al., Ferkingstad E et al., Ma J et al., Sathyan S et al., Siino V et al., Williams SA et al.	6	2	SH3L3, VIME
Arthur L et al., Ferkingstad E et al., Sathyan S et al., Siino V et al., Sullivan KD et al., Williams SA et al.	6	2	ALDOB, IHH
Arthur L et al., Ferkingstad E et al., Garcia-Vilanova A et al., Ma J et al., Sathyan S et al., Sullivan KD et al., Williams SA et al.	7	2	DDAH1, RAB2A
Arthur L et al., Ferkingstad E et al., Ma J et al., Sathyan S et al., Sebastiani P et al., Williams SA et al., Xu R et al.	7	2	CATB, PNPH
Arthur L et al., Ferkingstad E et al., Sathyan S et al., Sebastiani P et al., Sullivan KD et al., Williams SA et al., Xu R et al.	7	2	CNTFR, SLPI
Arthur L et al., Ferkingstad E et al., Ma J et al., Santos-Lozano A, et al., Sathyan S et al., Siino V et al., Sullivan KD et al., Williams SA et al.	8	2	A1BG, AMBP
Arthur L et al., Ferkingstad E et al., Santos-Lozano A, et al., Sathyan S et al., Sebastiani P et al., Siino V et al., Williams SA et al., Xu R et al.	8	2	A2AP, ALS
Arthur L et al., Ferkingstad E et al., Ma J et al., Santos-Lozano A, et al., Sathyan S et al., Sebastiani P et al., Siino V et al., Sullivan KD et al., Williams SA et al.	9	2	CD14, ECM1
Arthur L et al., Ferkingstad E et al., Santos-Lozano A, et al., Sathyan S et al., Sebastiani P et al., Siino V et al., Sullivan KD et al., Williams SA et al., Xu R et al.	9	2	C1S, ITIH3
Arthur L et al., Ma J et al.	2	1	1433F
Arthur L et al., Sebastiani P et al.	2	1	1433G
Arthur L et al., Sullivan KD et al.	2	1	AKT3
Santos-Lozano A, et al., Siino V et al.	2	1	SEPP1
Ma J et al., Sebastiani P et al., Xu R et al.	3	1	KCRM
Ferkingstad E et al., Sathyan S et al., Sebastiani P et al., Williams SA et al.	4	1	CXCL3
Garcia-Vilanova A et al., Ma J et al., Sebastiani P et al., Siino V et al.	4	1	PHLD
Arthur L et al., Ferkingstad E et al., Garcia-Vilanova A et al., Ma J et al., Williams SA et al.	5	1	RAB3A
Arthur L et al., Ferkingstad E et al., Garcia-Vilanova A et al., Sullivan KD et al., Williams SA et al.	5	1	RBBP4
Arthur L et al., Ferkingstad E et al., Santos-Lozano A, et al., Sebastiani P et al., Williams SA et al.	5	1	RCN1
Arthur L et al., Ferkingstad E et al., Sathyan S et al., Williams SA et al., Xu R et al.	5	1	FHR3
Arthur L et al., Ferkingstad E et al., Garcia-Vilanova A et al., Sathyan S et al., Siino V et al., Williams SA et al.	6	1	K1C19
Arthur L et al., Ferkingstad E et al., Ma J et al., Sebastiani P et al., Williams SA et al., Xu R et al.	6	1	LKHA4
Arthur L et al., Ferkingstad E et al., Ma J et al., Siino V et al., Williams SA et al., Xu R et al.	6	1	HBB
Arthur L et al., Ferkingstad E et al., Santos-Lozano A, et al., Sathyan S et al., Sebastiani P et al., Williams SA et al.	6	1	ITAL
Arthur L et al., Ferkingstad E et al., Santos-Lozano A, et al., Sebastiani P et al., Siino V et al., Williams SA et al.	6	1	BGH3
Arthur L et al., Ferkingstad E et al., Sathyan S et al., Sullivan KD et al., Williams SA et al., Xu R et al.	6	1	CR2
Arthur L et al., Ferkingstad E et al., Sebastiani P et al., Siino V et al., Williams SA et al., Xu R et al.	6	1	VTNC
Arthur L et al., Ferkingstad E et al., Garcia-Vilanova A et al., Ma J et al., Sebastiani P et al., Siino V et al., Williams SA et al.	7	1	K1C18
Arthur L et al., Ferkingstad E et al., Garcia-Vilanova A et al., Ma J et al., Sebastiani P et al., Sullivan KD et al., Williams SA et al.	7	1	FAS
Arthur L et al., Ferkingstad E et al., Garcia-Vilanova A et al., Sathyan S et al., Sebastiani P et al., Siino V et al., Williams SA et al.	7	1	NCHL1
Arthur L et al., Ferkingstad E et al., Garcia-Vilanova A et al., Sebastiani P et al., Siino V et al., Sullivan KD et al., Williams SA et al.	7	1	PON1
Arthur L et al., Ferkingstad E et al., Ma J et al., Sathyan S et al., Sullivan KD et al., Williams SA et al., Xu R et al.	7	1	DPP4
Arthur L et al., Ferkingstad E et al., Santos-Lozano A, et al., Sebastiani P et al., Siino V et al., Williams SA et al., Xu R et al.	7	1	VWF
Arthur L et al., Ferkingstad E et al., Sathyan S et al., Siino V et al., Sullivan KD et al., Williams SA et al., Xu R et al.	7	1	LCAT
Arthur L et al., Ferkingstad E et al., Sebastiani P et al., Siino V et al., Sullivan KD et al., Williams SA et al., Xu R et al.	7	1	HRG
Arthur L et al., Ferkingstad E et al., Garcia-Vilanova A et al., Ma J et al., Santos-Lozano A, et al., Sathyan S et al., Siino V et al., Williams SA et al.	8	1	S10A8
Arthur L et al., Ferkingstad E et al., Garcia-Vilanova A et al., Ma J et al., Sathyan S et al., Siino V et al., Williams SA et al., Xu R et al.	8	1	FIBB
Arthur L et al., Ferkingstad E et al., Garcia-Vilanova A et al., Santos-Lozano A, et al., Sathyan S et al., Siino V et al., Sullivan KD et al., Williams SA et al.	8	1	SAA4
Arthur L et al., Ferkingstad E et al., Garcia-Vilanova A et al., Sathyan S et al., Sebastiani P et al., Siino V et al., Williams SA et al., Xu R et al.	8	1	FA9
Arthur L et al., Ferkingstad E et al., Ma J et al., Sathyan S et al., Sebastiani P et al., Sullivan KD et al., Williams SA et al., Xu R et al.	8	1	CALR
Arthur L et al., Ferkingstad E et al., Ma J et al., Sebastiani P et al., Siino V et al., Sullivan KD et al., Williams SA et al., Xu R et al.	8	1	LDHB
Arthur L et al., Ferkingstad E et al., Santos-Lozano A, et al., Sathyan S et al., Sebastiani P et al., Siino V et al., Sullivan KD et al., Williams SA et al.	8	1	VCAM1
Arthur L et al., Ferkingstad E et al., Ma J et al., Santos-Lozano A, et al., Sathyan S et al., Sebastiani P et al., Siino V et al., Williams SA et al., Xu R et al.	9	1	LYSC
Arthur L et al., Ferkingstad E et al., Ma J et al., Sathyan S et al., Sebastiani P et al., Siino V et al., Sullivan KD et al., Williams SA et al., Xu R et al.	9	1	ITIH2
